# Supplementary material for: Genetic Parameters and the Impact of Off-Types for Theobroma cacao L. in a Breeding Program in Brazil
Source: Front Plant Sci. 2017 Dec 1;8:2059. doi: 10.3389/fpls.2017.02059 (PMC5717384; doi:10.3389/fpls.2017.02059)
Supplement: Table S1 — Pedigree of trees including off-types in PT08. [file Table1.CSV]

Individual	Cross	Off-type	Mother	Father	Trial	Selection
2_COCA-3370/5xALMC-5_1_10_8	COCA-3370/5 x ALMC-5	*	COCA-3370/5	ALMC-5	2
2_COCA-3370/5xALMC-5_1_10_9	COCA-3370/5 x ALMC-5	*	COCA-3370/5	ALMC-5	2
2_CCN-51xTSH-565_1_11_1	CCN-51 x TSH-565	*	CCN-51	TSH-565	2
2_CCN-51xTSH-565_1_11_10	CCN-51 x TSH-565	*	CCN-51	TSH-565	2
2_CCN-51xTSH-565_1_11_2	CCN-51 x TSH-565	*	CCN-51	TSH-565	2	MC-08024
2_CCN-51xTSH-565_1_11_3	CCN-51 x TSH-565	*	CCN-51	TSH-565	2
2_CCN-51xTSH-565_1_11_4	CCN-51 x TSH-565	*	CCN-51	TSH-565	2
2_CCN-51xTSH-565_1_11_5	CCN-51 x TSH-565	*	CCN-51	TSH-565	2
2_CCN-51xTSH-565_1_11_6	CCN-51 x TSH-565	*	CCN-51	TSH-565	2
2_CCN-51xTSH-565_1_11_7	CCN-51 x TSH-565	*	CCN-51	TSH-565	2
2_CCN-51xTSH-565_1_11_8	CCN-51 x TSH-565	*	CCN-51	TSH-565	2
2_CCN-51xTSH-565_1_11_9	CCN-51 x TSH-565	*	CCN-51	TSH-565	2
2_VB-514xCOCA-3370/5_1_12_1	VB-514 x COCA-3370/5	*	VB-514	COCA-3370/5	2
2_VB-514xCOCA-3370/5_1_12_10	VB-514 x COCA-3370/5	*	VB-514	COCA-3370/5	2
2_VB-514xCOCA-3370/5_1_12_2	VB-514 x COCA-3370/5	*	VB-514	COCA-3370/5	2
2_VB-514xCOCA-3370/5_1_12_3	VB-514 x COCA-3370/5	*	VB-514	COCA-3370/5	2
2_VB-514xCOCA-3370/5_1_12_4	VB-514 x COCA-3370/5	*	VB-514	COCA-3370/5	2
2_VB-514xCOCA-3370/5_1_12_5	VB-514 x COCA-3370/5	*	VB-514	COCA-3370/5	2
2_VB-514xCOCA-3370/5_1_12_6	VB-514 x COCA-3370/5	*	VB-514	COCA-3370/5	2
2_VB-514xCOCA-3370/5_1_12_7	VB-514 x COCA-3370/5	*	VB-514	COCA-3370/5	2
2_VB-514xCOCA-3370/5_1_12_8	VB-514 x COCA-3370/5	*	VB-514	COCA-3370/5	2
2_VB-514xCOCA-3370/5_1_12_9	VB-514 x COCA-3370/5	*	VB-514	COCA-3370/5	2
2_CCN-51xGU-171C_1_2_1	CCN-51 x GU-171C	*	CCN-51	GU-171C	2
2_CCN-51xGU-171C_1_2_10	CCN-51 x GU-171C	*	CCN-51	GU-171C	2
2_CCN-51xGU-171C_1_2_2	CCN-51 x GU-171C	*	CCN-51	GU-171C	2
2_CCN-51xGU-171C_1_2_3	CCN-51 x GU-171C	*	CCN-51	GU-171C	2
2_CCN-51xGU-171C_1_2_4	CCN-51 x GU-171C	*	CCN-51	GU-171C	2
2_CCN-51xGU-171C_1_2_5	CCN-51 x GU-171C	*	CCN-51	GU-171C	2
2_CCN-51xGU-171C_1_2_6	CCN-51 x GU-171C	*	CCN-51	GU-171C	2
2_CCN-51xGU-171C_1_2_7	CCN-51 x GU-171C	*	CCN-51	GU-171C	2
2_CCN-51xGU-171C_1_2_8	CCN-51 x GU-171C	*	CCN-51	GU-171C	2
2_CCN-51xGU-171C_1_2_9	CCN-51 x GU-171C	*	CCN-51	GU-171C	2
2_COCA-3370/5xALMC-5_1_3_1	COCA-3370/5 x ALMC-5	*	COCA-3370/5	ALMC-5	2
2_COCA-3370/5xALMC-5_1_3_10	COCA-3370/5 x ALMC-5	*	COCA-3370/5	ALMC-5	2
2_COCA-3370/5xALMC-5_1_3_2	COCA-3370/5 x ALMC-5	*	COCA-3370/5	ALMC-5	2
2_COCA-3370/5xALMC-5_1_3_3	COCA-3370/5 x ALMC-5	*	COCA-3370/5	ALMC-5	2
2_COCA-3370/5xALMC-5_1_3_4	COCA-3370/5 x ALMC-5	*	COCA-3370/5	ALMC-5	2
2_COCA-3370/5xALMC-5_1_3_5	COCA-3370/5 x ALMC-5	*	COCA-3370/5	ALMC-5	2
2_COCA-3370/5xALMC-5_1_3_6	COCA-3370/5 x ALMC-5	*	COCA-3370/5	ALMC-5	2
2_COCA-3370/5xALMC-5_1_3_7	COCA-3370/5 x ALMC-5	*	COCA-3370/5	ALMC-5	2
2_COCA-3370/5xALMC-5_1_3_8	COCA-3370/5 x ALMC-5	*	COCA-3370/5	ALMC-5	2
2_COCA-3370/5xALMC-5_1_3_9	COCA-3370/5 x ALMC-5	*	COCA-3370/5	ALMC-5	2
2_IP-128xCOCA-3370/5_1_4_1	IP-128 x COCA-3370/5	*	IP-128	COCA-3370/5	2
2_IP-128xCOCA-3370/5_1_4_10	IP-128 x COCA-3370/5	*	IP-128	COCA-3370/5	2
2_IP-128xCOCA-3370/5_1_4_2	IP-128 x COCA-3370/5	*	IP-128	COCA-3370/5	2
2_IP-128xCOCA-3370/5_1_4_3	IP-128 x COCA-3370/5	*	IP-128	COCA-3370/5	2
2_IP-128xCOCA-3370/5_1_4_4	IP-128 x COCA-3370/5	*	IP-128	COCA-3370/5	2
2_IP-128xCOCA-3370/5_1_4_5	IP-128 x COCA-3370/5	*	IP-128	COCA-3370/5	2
2_IP-128xCOCA-3370/5_1_4_6	IP-128 x COCA-3370/5	*	IP-128	COCA-3370/5	2	MC-08047
2_IP-128xCOCA-3370/5_1_4_7	IP-128 x COCA-3370/5	*	IP-128	COCA-3370/5	2
2_IP-128xCOCA-3370/5_1_4_8	IP-128 x COCA-3370/5	*	IP-128	COCA-3370/5	2
2_IP-128xCOCA-3370/5_1_4_9	IP-128 x COCA-3370/5	*	IP-128	COCA-3370/5	2
2_CCN-51xIAC-1_1_5_1	CCN-51 x IAC-1	*	CCN-51	IAC-1	2
2_CCN-51xIAC-1_1_5_10	CCN-51 x IAC-1	*	CCN-51	IAC-1	2
2_CCN-51xIAC-1_1_5_2	CCN-51 x IAC-1	*	CCN-51	IAC-1	2
2_CCN-51xIAC-1_1_5_3	CCN-51 x IAC-1	*	CCN-51	IAC-1	2
2_CCN-51xIAC-1_1_5_4	CCN-51 x IAC-1	*	CCN-51	IAC-1	2
2_CCN-51xIAC-1_1_5_5	CCN-51 x IAC-1	*	CCN-51	IAC-1	2
2_CCN-51xIAC-1_1_5_6	CCN-51 x IAC-1	*	CCN-51	IAC-1	2
2_CCN-51xIAC-1_1_5_7	CCN-51 x IAC-1	*	CCN-51	IAC-1	2
2_CCN-51xIAC-1_1_5_8	CCN-51 x IAC-1	*	CCN-51	IAC-1	2
2_CCN-51xIAC-1_1_5_9	CCN-51 x IAC-1	*	CCN-51	IAC-1	2
2_IP-128xALMC-5_1_6_1	IP-128 x ALMC-5	*	IP-128	ALMC-5	2
2_IP-128xALMC-5_1_6_10	IP-128 x ALMC-5	*	IP-128	ALMC-5	2
2_IP-128xALMC-5_1_6_2	IP-128 x ALMC-5	*	IP-128	ALMC-5	2
2_IP-128xALMC-5_1_6_3	IP-128 x ALMC-5	*	IP-128	ALMC-5	2
2_IP-128xALMC-5_1_6_4	IP-128 x ALMC-5	*	IP-128	ALMC-5	2
2_IP-128xALMC-5_1_6_5	IP-128 x ALMC-5	*	IP-128	ALMC-5	2
2_IP-128xALMC-5_1_6_6	IP-128 x ALMC-5	*	IP-128	ALMC-5	2
2_IP-128xALMC-5_1_6_7	IP-128 x ALMC-5	*	IP-128	ALMC-5	2
2_IP-128xALMC-5_1_6_8	IP-128 x ALMC-5	*	IP-128	ALMC-5	2
2_IP-128xALMC-5_1_6_9	IP-128 x ALMC-5	*	IP-128	ALMC-5	2
2_COCA-3370/5xVB-514_1_7_1	COCA-3370/5 x VB-514	*	COCA-3370/5	VB-514	2
2_COCA-3370/5xVB-514_1_7_10	COCA-3370/5 x VB-514	*	COCA-3370/5	VB-514	2
2_COCA-3370/5xVB-514_1_7_2	COCA-3370/5 x VB-514	*	COCA-3370/5	VB-514	2
2_COCA-3370/5xVB-514_1_7_3	COCA-3370/5 x VB-514	*	COCA-3370/5	VB-514	2
2_COCA-3370/5xVB-514_1_7_4	COCA-3370/5 x VB-514	*	COCA-3370/5	VB-514	2
2_COCA-3370/5xVB-514_1_7_5	COCA-3370/5 x VB-514	*	COCA-3370/5	VB-514	2
2_COCA-3370/5xVB-514_1_7_6	COCA-3370/5 x VB-514	*	COCA-3370/5	VB-514	2
2_COCA-3370/5xVB-514_1_7_7	COCA-3370/5 x VB-514	*	COCA-3370/5	VB-514	2
2_COCA-3370/5xVB-514_1_7_8	COCA-3370/5 x VB-514	*	COCA-3370/5	VB-514	2
2_COCA-3370/5xVB-514_1_7_9	COCA-3370/5 x VB-514	*	COCA-3370/5	VB-514	2
2_CCN-51xNA-33_1_8_1	CCN-51 x NA-33	*	CCN-51	NA-33	2
2_CCN-51xNA-33_1_8_10	CCN-51 x NA-33	*	CCN-51	NA-33	2
2_CCN-51xNA-33_1_8_2	CCN-51 x NA-33	*	CCN-51	NA-33	2
2_CCN-51xNA-33_1_8_3	CCN-51 x NA-33	*	CCN-51	NA-33	2
2_CCN-51xNA-33_1_8_4	CCN-51 x NA-33	*	CCN-51	NA-33	2
2_CCN-51xNA-33_1_8_5	CCN-51 x NA-33	*	CCN-51	NA-33	2
2_CCN-51xNA-33_1_8_6	CCN-51 x NA-33	*	CCN-51	NA-33	2
2_CCN-51xNA-33_1_8_7	CCN-51 x NA-33	*	CCN-51	NA-33	2
2_CCN-51xNA-33_1_8_8	CCN-51 x NA-33	*	CCN-51	NA-33	2	MC-08017
2_CCN-51xNA-33_1_8_9	CCN-51 x NA-33	*	CCN-51	NA-33	2
2_VB-514xCCN-51_1_9_1	VB-514 x CCN-51	*	VB-514	CCN-51	2
2_VB-514xCCN-51_1_9_10	VB-514 x CCN-51	*	VB-514	CCN-51	2
2_VB-514xCCN-51_1_9_2	VB-514 x CCN-51	*	VB-514	CCN-51	2
2_VB-514xCCN-51_1_9_3	VB-514 x CCN-51	*	VB-514	CCN-51	2
2_VB-514xCCN-51_1_9_4	VB-514 x CCN-51	*	VB-514	CCN-51	2
2_VB-514xCCN-51_1_9_5	VB-514 x CCN-51	*	VB-514	CCN-51	2
2_VB-514xCCN-51_1_9_6	VB-514 x CCN-51	*	VB-514	CCN-51	2
2_VB-514xCCN-51_1_9_7	VB-514 x CCN-51	*	VB-514	CCN-51	2	MC-08060
2_VB-514xCCN-51_1_9_8	VB-514 x CCN-51	*	VB-514	CCN-51	2
2_VB-514xCCN-51_1_9_9	VB-514 x CCN-51	*	VB-514	CCN-51	2
2_COCA-3370/5xVB-514_2_13_1	COCA-3370/5 x VB-514	*	COCA-3370/5	VB-514	2
2_COCA-3370/5xVB-514_2_13_10	COCA-3370/5 x VB-514	*	COCA-3370/5	VB-514	2
2_COCA-3370/5xVB-514_2_13_2	COCA-3370/5 x VB-514	*	COCA-3370/5	VB-514	2
2_COCA-3370/5xVB-514_2_13_3	COCA-3370/5 x VB-514	*	COCA-3370/5	VB-514	2
2_COCA-3370/5xVB-514_2_13_4	COCA-3370/5 x VB-514	*	COCA-3370/5	VB-514	2
2_COCA-3370/5xVB-514_2_13_5	COCA-3370/5 x VB-514	*	COCA-3370/5	VB-514	2
2_COCA-3370/5xVB-514_2_13_6	COCA-3370/5 x VB-514	*	COCA-3370/5	VB-514	2
2_COCA-3370/5xVB-514_2_13_7	COCA-3370/5 x VB-514	*	COCA-3370/5	VB-514	2
2_COCA-3370/5xVB-514_2_13_8	COCA-3370/5 x VB-514	*	COCA-3370/5	VB-514	2
2_COCA-3370/5xVB-514_2_13_9	COCA-3370/5 x VB-514	*	COCA-3370/5	VB-514	2
2_CCN-51xTSH-565_2_14_1	CCN-51 x TSH-565	*	CCN-51	TSH-565	2
2_CCN-51xTSH-565_2_14_10	CCN-51 x TSH-565	*	CCN-51	TSH-565	2
2_CCN-51xTSH-565_2_14_2	CCN-51 x TSH-565	*	CCN-51	TSH-565	2
2_CCN-51xTSH-565_2_14_3	CCN-51 x TSH-565	*	CCN-51	TSH-565	2
2_CCN-51xTSH-565_2_14_4	CCN-51 x TSH-565	*	CCN-51	TSH-565	2
2_CCN-51xTSH-565_2_14_5	CCN-51 x TSH-565	*	CCN-51	TSH-565	2
2_CCN-51xTSH-565_2_14_6	CCN-51 x TSH-565	*	CCN-51	TSH-565	2
2_CCN-51xTSH-565_2_14_7	CCN-51 x TSH-565	*	CCN-51	TSH-565	2
2_CCN-51xTSH-565_2_14_8	CCN-51 x TSH-565	*	CCN-51	TSH-565	2
2_CCN-51xTSH-565_2_14_9	CCN-51 x TSH-565	*	CCN-51	TSH-565	2
2_VB-514xCOCA-3370/5_2_15_1	VB-514 x COCA-3370/5	*	VB-514	COCA-3370/5	2
2_VB-514xCOCA-3370/5_2_15_10	VB-514 x COCA-3370/5	*	VB-514	COCA-3370/5	2
2_VB-514xCOCA-3370/5_2_15_2	VB-514 x COCA-3370/5	*	VB-514	COCA-3370/5	2
2_VB-514xCOCA-3370/5_2_15_3	VB-514 x COCA-3370/5	*	VB-514	COCA-3370/5	2
2_VB-514xCOCA-3370/5_2_15_4	VB-514 x COCA-3370/5	*	VB-514	COCA-3370/5	2
2_VB-514xCOCA-3370/5_2_15_5	VB-514 x COCA-3370/5	*	VB-514	COCA-3370/5	2
2_VB-514xCOCA-3370/5_2_15_6	VB-514 x COCA-3370/5	*	VB-514	COCA-3370/5	2
2_VB-514xCOCA-3370/5_2_15_7	VB-514 x COCA-3370/5	*	VB-514	COCA-3370/5	2
2_VB-514xCOCA-3370/5_2_15_8	VB-514 x COCA-3370/5	*	VB-514	COCA-3370/5	2
2_VB-514xCOCA-3370/5_2_15_9	VB-514 x COCA-3370/5	*	VB-514	COCA-3370/5	2
2_CCN-51xNA-33_2_16_1	CCN-51 x NA-33	*	CCN-51	NA-33	2
2_CCN-51xNA-33_2_16_10	CCN-51 x NA-33	*	CCN-51	NA-33	2
2_CCN-51xNA-33_2_16_2	CCN-51 x NA-33	*	CCN-51	NA-33	2
2_CCN-51xNA-33_2_16_3	CCN-51 x NA-33	*	CCN-51	NA-33	2
2_CCN-51xNA-33_2_16_4	CCN-51 x NA-33	*	CCN-51	NA-33	2
2_CCN-51xNA-33_2_16_5	CCN-51 x NA-33	*	CCN-51	NA-33	2
2_CCN-51xNA-33_2_16_6	CCN-51 x NA-33	*	CCN-51	NA-33	2
2_CCN-51xNA-33_2_16_7	CCN-51 x NA-33	*	CCN-51	NA-33	2
2_CCN-51xNA-33_2_16_8	CCN-51 x NA-33	*	CCN-51	NA-33	2
2_CCN-51xNA-33_2_16_9	CCN-51 x NA-33	*	CCN-51	NA-33	2
2_COCA-3370/5xVB-514_2_17_1	COCA-3370/5 x VB-514	*	COCA-3370/5	VB-514	2
2_COCA-3370/5xVB-514_2_17_10	COCA-3370/5 x VB-514	*	COCA-3370/5	VB-514	2
2_COCA-3370/5xVB-514_2_17_2	COCA-3370/5 x VB-514	*	COCA-3370/5	VB-514	2
2_COCA-3370/5xVB-514_2_17_3	COCA-3370/5 x VB-514	*	COCA-3370/5	VB-514	2
2_COCA-3370/5xVB-514_2_17_4	COCA-3370/5 x VB-514	*	COCA-3370/5	VB-514	2
2_COCA-3370/5xVB-514_2_17_5	COCA-3370/5 x VB-514	*	COCA-3370/5	VB-514	2
2_COCA-3370/5xVB-514_2_17_6	COCA-3370/5 x VB-514	*	COCA-3370/5	VB-514	2
2_COCA-3370/5xVB-514_2_17_7	COCA-3370/5 x VB-514	*	COCA-3370/5	VB-514	2
2_COCA-3370/5xVB-514_2_17_8	COCA-3370/5 x VB-514	*	COCA-3370/5	VB-514	2
2_COCA-3370/5xVB-514_2_17_9	COCA-3370/5 x VB-514	*	COCA-3370/5	VB-514	2
2_CCN-51xGU-171C_2_18_1	CCN-51 x GU-171C	*	CCN-51	GU-171C	2
2_CCN-51xGU-171C_2_18_10	CCN-51 x GU-171C	*	CCN-51	GU-171C	2
2_CCN-51xGU-171C_2_18_2	CCN-51 x GU-171C	*	CCN-51	GU-171C	2	MC-08005
2_CCN-51xGU-171C_2_18_3	CCN-51 x GU-171C	*	CCN-51	GU-171C	2
2_CCN-51xGU-171C_2_18_4	CCN-51 x GU-171C	*	CCN-51	GU-171C	2
2_CCN-51xGU-171C_2_18_5	CCN-51 x GU-171C	*	CCN-51	GU-171C	2
2_CCN-51xGU-171C_2_18_6	CCN-51 x GU-171C	*	CCN-51	GU-171C	2
2_CCN-51xGU-171C_2_18_7	CCN-51 x GU-171C	*	CCN-51	GU-171C	2
2_CCN-51xGU-171C_2_18_8	CCN-51 x GU-171C	*	CCN-51	GU-171C	2
2_CCN-51xGU-171C_2_18_9	CCN-51 x GU-171C	*	CCN-51	GU-171C	2
2_COCA-3370/5xCCN-51_2_19_1	COCA-3370/5 x CCN-51	*	COCA-3370/5	CCN-51	2
2_COCA-3370/5xCCN-51_2_19_10	COCA-3370/5 x CCN-51	*	COCA-3370/5	CCN-51	2
2_COCA-3370/5xCCN-51_2_19_2	COCA-3370/5 x CCN-51	*	COCA-3370/5	CCN-51	2
2_COCA-3370/5xCCN-51_2_19_3	COCA-3370/5 x CCN-51	*	COCA-3370/5	CCN-51	2
2_COCA-3370/5xCCN-51_2_19_4	COCA-3370/5 x CCN-51	*	COCA-3370/5	CCN-51	2
2_COCA-3370/5xCCN-51_2_19_5	COCA-3370/5 x CCN-51	*	COCA-3370/5	CCN-51	2
2_COCA-3370/5xCCN-51_2_19_6	COCA-3370/5 x CCN-51	*	COCA-3370/5	CCN-51	2
2_COCA-3370/5xCCN-51_2_19_7	COCA-3370/5 x CCN-51	*	COCA-3370/5	CCN-51	2
2_COCA-3370/5xCCN-51_2_19_8	COCA-3370/5 x CCN-51	*	COCA-3370/5	CCN-51	2
2_COCA-3370/5xCCN-51_2_19_9	COCA-3370/5 x CCN-51	*	COCA-3370/5	CCN-51	2
2_IP-128xALMC-5_2_20_1	IP-128 x ALMC-5	*	IP-128	ALMC-5	2
2_IP-128xALMC-5_2_20_10	IP-128 x ALMC-5	*	IP-128	ALMC-5	2
2_IP-128xALMC-5_2_20_2	IP-128 x ALMC-5	*	IP-128	ALMC-5	2
2_IP-128xALMC-5_2_20_4	IP-128 x ALMC-5	*	IP-128	ALMC-5	2
2_IP-128xALMC-5_2_20_5	IP-128 x ALMC-5	*	IP-128	ALMC-5	2
2_IP-128xALMC-5_2_20_6	IP-128 x ALMC-5	*	IP-128	ALMC-5	2
2_IP-128xALMC-5_2_20_7	IP-128 x ALMC-5	*	IP-128	ALMC-5	2
2_IP-128xALMC-5_2_20_8	IP-128 x ALMC-5	*	IP-128	ALMC-5	2
2_IP-128xALMC-5_2_20_9	IP-128 x ALMC-5	*	IP-128	ALMC-5	2
2_IP-128xCOCA-3370/5_2_21_1	IP-128 x COCA-3370/5	*	IP-128	COCA-3370/5	2
2_IP-128xCOCA-3370/5_2_21_10	IP-128 x COCA-3370/5	*	IP-128	COCA-3370/5	2
2_IP-128xCOCA-3370/5_2_21_2	IP-128 x COCA-3370/5	*	IP-128	COCA-3370/5	2
2_IP-128xCOCA-3370/5_2_21_3	IP-128 x COCA-3370/5	*	IP-128	COCA-3370/5	2
2_IP-128xCOCA-3370/5_2_21_4	IP-128 x COCA-3370/5	*	IP-128	COCA-3370/5	2
2_IP-128xCOCA-3370/5_2_21_5	IP-128 x COCA-3370/5	*	IP-128	COCA-3370/5	2
2_IP-128xCOCA-3370/5_2_21_6	IP-128 x COCA-3370/5	*	IP-128	COCA-3370/5	2
2_IP-128xCOCA-3370/5_2_21_7	IP-128 x COCA-3370/5	*	IP-128	COCA-3370/5	2
2_IP-128xCOCA-3370/5_2_21_8	IP-128 x COCA-3370/5	*	IP-128	COCA-3370/5	2
2_IP-128xCOCA-3370/5_2_21_9	IP-128 x COCA-3370/5	*	IP-128	COCA-3370/5	2
2_VB-514xCCN-51_2_22_1	VB-514 x CCN-51	*	VB-514	CCN-51	2
2_VB-514xCCN-51_2_22_10	VB-514 x CCN-51	*	VB-514	CCN-51	2
2_VB-514xCCN-51_2_22_2	VB-514 x CCN-51	*	VB-514	CCN-51	2
2_VB-514xCCN-51_2_22_3	VB-514 x CCN-51	*	VB-514	CCN-51	2
2_VB-514xCCN-51_2_22_4	VB-514 x CCN-51	*	VB-514	CCN-51	2
2_VB-514xCCN-51_2_22_5	VB-514 x CCN-51	*	VB-514	CCN-51	2
2_VB-514xCCN-51_2_22_6	VB-514 x CCN-51	*	VB-514	CCN-51	2
2_VB-514xCCN-51_2_22_7	VB-514 x CCN-51	*	VB-514	CCN-51	2
2_VB-514xCCN-51_2_22_8	VB-514 x CCN-51	*	VB-514	CCN-51	2
2_VB-514xCCN-51_2_22_9	VB-514 x CCN-51	*	VB-514	CCN-51	2
2_COCA-3370/5xVB-514_2_23_1	COCA-3370/5 x VB-514	*	COCA-3370/5	VB-514	2
2_COCA-3370/5xVB-514_2_23_10	COCA-3370/5 x VB-514	*	COCA-3370/5	VB-514	2
2_COCA-3370/5xVB-514_2_23_2	COCA-3370/5 x VB-514	*	COCA-3370/5	VB-514	2
2_COCA-3370/5xVB-514_2_23_3	COCA-3370/5 x VB-514	*	COCA-3370/5	VB-514	2
2_COCA-3370/5xVB-514_2_23_4	COCA-3370/5 x VB-514	*	COCA-3370/5	VB-514	2
2_COCA-3370/5xVB-514_2_23_5	COCA-3370/5 x VB-514	*	COCA-3370/5	VB-514	2
2_COCA-3370/5xVB-514_2_23_6	COCA-3370/5 x VB-514	*	COCA-3370/5	VB-514	2
2_COCA-3370/5xVB-514_2_23_7	COCA-3370/5 x VB-514	*	COCA-3370/5	VB-514	2
2_COCA-3370/5xVB-514_2_23_8	COCA-3370/5 x VB-514	*	COCA-3370/5	VB-514	2
2_COCA-3370/5xVB-514_2_23_9	COCA-3370/5 x VB-514	*	COCA-3370/5	VB-514	2
2_CCN-51xIAC-1_2_24_1	CCN-51 x IAC-1	*	CCN-51	IAC-1	2
2_CCN-51xIAC-1_2_24_10	CCN-51 x IAC-1	*	CCN-51	IAC-1	2
2_CCN-51xIAC-1_2_24_2	CCN-51 x IAC-1	*	CCN-51	IAC-1	2
2_CCN-51xIAC-1_2_24_3	CCN-51 x IAC-1	*	CCN-51	IAC-1	2
2_CCN-51xIAC-1_2_24_4	CCN-51 x IAC-1	*	CCN-51	IAC-1	2
2_CCN-51xIAC-1_2_24_5	CCN-51 x IAC-1	*	CCN-51	IAC-1	2
2_CCN-51xIAC-1_2_24_6	CCN-51 x IAC-1	*	CCN-51	IAC-1	2
2_CCN-51xIAC-1_2_24_7	CCN-51 x IAC-1	*	CCN-51	IAC-1	2
2_CCN-51xIAC-1_2_24_8	CCN-51 x IAC-1	*	CCN-51	IAC-1	2
2_CCN-51xIAC-1_2_24_9	CCN-51 x IAC-1	*	CCN-51	IAC-1	2
2_VB-514xCOCA-3370/5_2_25_1	VB-514 x COCA-3370/5	*	VB-514	COCA-3370/5	2
2_VB-514xCOCA-3370/5_2_25_10	VB-514 x COCA-3370/5	*	VB-514	COCA-3370/5	2
2_VB-514xCOCA-3370/5_2_25_2	VB-514 x COCA-3370/5	*	VB-514	COCA-3370/5	2
2_VB-514xCOCA-3370/5_2_25_3	VB-514 x COCA-3370/5	*	VB-514	COCA-3370/5	2
2_VB-514xCOCA-3370/5_2_25_4	VB-514 x COCA-3370/5	*	VB-514	COCA-3370/5	2
2_VB-514xCOCA-3370/5_2_25_5	VB-514 x COCA-3370/5	*	VB-514	COCA-3370/5	2
2_VB-514xCOCA-3370/5_2_25_6	VB-514 x COCA-3370/5	*	VB-514	COCA-3370/5	2
2_VB-514xCOCA-3370/5_2_25_7	VB-514 x COCA-3370/5	*	VB-514	COCA-3370/5	2
2_VB-514xCOCA-3370/5_2_25_8	VB-514 x COCA-3370/5	*	VB-514	COCA-3370/5	2
2_VB-514xCOCA-3370/5_2_25_9	VB-514 x COCA-3370/5	*	VB-514	COCA-3370/5	2
2_COCA-3370/5xCCN-51_2_26_1	COCA-3370/5 x CCN-51	*	COCA-3370/5	CCN-51	2
2_COCA-3370/5xCCN-51_2_26_10	COCA-3370/5 x CCN-51	*	COCA-3370/5	CCN-51	2
2_COCA-3370/5xCCN-51_2_26_2	COCA-3370/5 x CCN-51	*	COCA-3370/5	CCN-51	2
2_COCA-3370/5xCCN-51_2_26_3	COCA-3370/5 x CCN-51	*	COCA-3370/5	CCN-51	2
2_COCA-3370/5xCCN-51_2_26_4	COCA-3370/5 x CCN-51	*	COCA-3370/5	CCN-51	2
2_COCA-3370/5xCCN-51_2_26_5	COCA-3370/5 x CCN-51	*	COCA-3370/5	CCN-51	2
2_COCA-3370/5xCCN-51_2_26_6	COCA-3370/5 x CCN-51	*	COCA-3370/5	CCN-51	2
2_COCA-3370/5xCCN-51_2_26_7	COCA-3370/5 x CCN-51	*	COCA-3370/5	CCN-51	2
2_COCA-3370/5xCCN-51_2_26_8	COCA-3370/5 x CCN-51	*	COCA-3370/5	CCN-51	2
2_COCA-3370/5xCCN-51_2_26_9	COCA-3370/5 x CCN-51	*	COCA-3370/5	CCN-51	2
2_VB-514xCOCA-3370/5_2_27_1	VB-514 x COCA-3370/5	*	VB-514	COCA-3370/5	2
2_VB-514xCOCA-3370/5_2_27_10	VB-514 x COCA-3370/5	*	VB-514	COCA-3370/5	2
2_VB-514xCOCA-3370/5_2_27_2	VB-514 x COCA-3370/5	*	VB-514	COCA-3370/5	2
2_VB-514xCOCA-3370/5_2_27_3	VB-514 x COCA-3370/5	*	VB-514	COCA-3370/5	2
2_VB-514xCOCA-3370/5_2_27_4	VB-514 x COCA-3370/5	*	VB-514	COCA-3370/5	2
2_VB-514xCOCA-3370/5_2_27_5	VB-514 x COCA-3370/5	*	VB-514	COCA-3370/5	2
2_VB-514xCOCA-3370/5_2_27_6	VB-514 x COCA-3370/5	*	VB-514	COCA-3370/5	2
2_VB-514xCOCA-3370/5_2_27_7	VB-514 x COCA-3370/5	*	VB-514	COCA-3370/5	2
2_VB-514xCOCA-3370/5_2_27_8	VB-514 x COCA-3370/5	*	VB-514	COCA-3370/5	2
2_VB-514xCOCA-3370/5_2_27_9	VB-514 x COCA-3370/5	*	VB-514	COCA-3370/5	2
2_VB-514xCOCA-3370/5_2_28_1	VB-514 x COCA-3370/5	*	VB-514	COCA-3370/5	2
2_VB-514xCOCA-3370/5_2_28_10	VB-514 x COCA-3370/5	*	VB-514	COCA-3370/5	2
2_VB-514xCOCA-3370/5_2_28_2	VB-514 x COCA-3370/5	*	VB-514	COCA-3370/5	2
2_VB-514xCOCA-3370/5_2_28_3	VB-514 x COCA-3370/5	*	VB-514	COCA-3370/5	2
2_VB-514xCOCA-3370/5_2_28_4	VB-514 x COCA-3370/5	*	VB-514	COCA-3370/5	2
2_VB-514xCOCA-3370/5_2_28_5	VB-514 x COCA-3370/5	*	VB-514	COCA-3370/5	2
2_VB-514xCOCA-3370/5_2_28_6	VB-514 x COCA-3370/5	*	VB-514	COCA-3370/5	2
2_VB-514xCOCA-3370/5_2_28_7	VB-514 x COCA-3370/5	*	VB-514	COCA-3370/5	2
2_VB-514xCOCA-3370/5_2_28_8	VB-514 x COCA-3370/5	*	VB-514	COCA-3370/5	2
2_VB-514xCOCA-3370/5_2_28_9	VB-514 x COCA-3370/5	*	VB-514	COCA-3370/5	2
2_IP-128xCOCA-3370/5_2_29_1	IP-128 x COCA-3370/5	*	IP-128	COCA-3370/5	2
2_IP-128xCOCA-3370/5_2_29_10	IP-128 x COCA-3370/5	*	IP-128	COCA-3370/5	2
2_IP-128xCOCA-3370/5_2_29_11	IP-128 x COCA-3370/5	*	IP-128	COCA-3370/5	2
2_IP-128xCOCA-3370/5_2_29_12	IP-128 x COCA-3370/5	*	IP-128	COCA-3370/5	2
2_IP-128xCOCA-3370/5_2_29_13	IP-128 x COCA-3370/5	*	IP-128	COCA-3370/5	2
2_IP-128xCOCA-3370/5_2_29_14	IP-128 x COCA-3370/5	*	IP-128	COCA-3370/5	2
2_IP-128xCOCA-3370/5_2_29_2	IP-128 x COCA-3370/5	*	IP-128	COCA-3370/5	2
2_IP-128xCOCA-3370/5_2_29_3	IP-128 x COCA-3370/5	*	IP-128	COCA-3370/5	2
2_IP-128xCOCA-3370/5_2_29_4	IP-128 x COCA-3370/5	*	IP-128	COCA-3370/5	2
2_IP-128xCOCA-3370/5_2_29_5	IP-128 x COCA-3370/5	*	IP-128	COCA-3370/5	2
2_IP-128xCOCA-3370/5_2_29_6	IP-128 x COCA-3370/5	*	IP-128	COCA-3370/5	2
2_IP-128xCOCA-3370/5_2_29_7	IP-128 x COCA-3370/5	*	IP-128	COCA-3370/5	2
2_IP-128xCOCA-3370/5_2_29_8	IP-128 x COCA-3370/5	*	IP-128	COCA-3370/5	2
2_IP-128xCOCA-3370/5_2_29_9	IP-128 x COCA-3370/5	*	IP-128	COCA-3370/5	2
2_VB-514xCOCA-3370/5_2_30_1	VB-514 x COCA-3370/5	*	VB-514	COCA-3370/5	2
2_VB-514xCOCA-3370/5_2_30_10	VB-514 x COCA-3370/5	*	VB-514	COCA-3370/5	2
2_VB-514xCOCA-3370/5_2_30_11	VB-514 x COCA-3370/5	*	VB-514	COCA-3370/5	2
2_VB-514xCOCA-3370/5_2_30_12	VB-514 x COCA-3370/5	*	VB-514	COCA-3370/5	2
2_VB-514xCOCA-3370/5_2_30_13	VB-514 x COCA-3370/5	*	VB-514	COCA-3370/5	2
2_VB-514xCOCA-3370/5_2_30_2	VB-514 x COCA-3370/5	*	VB-514	COCA-3370/5	2
2_VB-514xCOCA-3370/5_2_30_3	VB-514 x COCA-3370/5	*	VB-514	COCA-3370/5	2
2_VB-514xCOCA-3370/5_2_30_4	VB-514 x COCA-3370/5	*	VB-514	COCA-3370/5	2
2_VB-514xCOCA-3370/5_2_30_5	VB-514 x COCA-3370/5	*	VB-514	COCA-3370/5	2
2_VB-514xCOCA-3370/5_2_30_6	VB-514 x COCA-3370/5	*	VB-514	COCA-3370/5	2
2_VB-514xCOCA-3370/5_2_30_7	VB-514 x COCA-3370/5	*	VB-514	COCA-3370/5	2
2_VB-514xCOCA-3370/5_2_30_8	VB-514 x COCA-3370/5	*	VB-514	COCA-3370/5	2
2_VB-514xCOCA-3370/5_2_30_9	VB-514 x COCA-3370/5	*	VB-514	COCA-3370/5	2
2_COCA-3370/5xALMC-5_2_31_1	COCA-3370/5 x ALMC-5	*	COCA-3370/5	ALMC-5	2
2_COCA-3370/5xALMC-5_2_31_10	COCA-3370/5 x ALMC-5	*	COCA-3370/5	ALMC-5	2
2_COCA-3370/5xALMC-5_2_31_2	COCA-3370/5 x ALMC-5	*	COCA-3370/5	ALMC-5	2
2_COCA-3370/5xALMC-5_2_31_3	COCA-3370/5 x ALMC-5	*	COCA-3370/5	ALMC-5	2
2_COCA-3370/5xALMC-5_2_31_4	COCA-3370/5 x ALMC-5	*	COCA-3370/5	ALMC-5	2
2_COCA-3370/5xALMC-5_2_31_5	COCA-3370/5 x ALMC-5	*	COCA-3370/5	ALMC-5	2
2_COCA-3370/5xALMC-5_2_31_6	COCA-3370/5 x ALMC-5	*	COCA-3370/5	ALMC-5	2
2_COCA-3370/5xALMC-5_2_31_7	COCA-3370/5 x ALMC-5	*	COCA-3370/5	ALMC-5	2
2_COCA-3370/5xALMC-5_2_31_8	COCA-3370/5 x ALMC-5	*	COCA-3370/5	ALMC-5	2
2_COCA-3370/5xALMC-5_2_31_9	COCA-3370/5 x ALMC-5	*	COCA-3370/5	ALMC-5	2
2_VB-514xCOCA-3370/5_2_32_1	VB-514 x COCA-3370/5	*	VB-514	COCA-3370/5	2
2_VB-514xCOCA-3370/5_2_32_2	VB-514 x COCA-3370/5	*	VB-514	COCA-3370/5	2
2_VB-514xCOCA-3370/5_2_32_3	VB-514 x COCA-3370/5	*	VB-514	COCA-3370/5	2
2_VB-514xCOCA-3370/5_2_32_4	VB-514 x COCA-3370/5	*	VB-514	COCA-3370/5	2
2_VB-514xCOCA-3370/5_2_32_5	VB-514 x COCA-3370/5	*	VB-514	COCA-3370/5	2
2_VB-514xCOCA-3370/5_2_32_6	VB-514 x COCA-3370/5	*	VB-514	COCA-3370/5	2
2_VB-514xCOCA-3370/5_2_32_7	VB-514 x COCA-3370/5	*	VB-514	COCA-3370/5	2
2_VB-514xCOCA-3370/5_2_32_8	VB-514 x COCA-3370/5	*	VB-514	COCA-3370/5	2
2_THBAHIAxTSH-1188_2_33_1	THBAHIA x TSH-1188	*	THBAHIA	TSH-1188	2
2_THBAHIAxTSH-1188_2_33_2	THBAHIA x TSH-1188	*	THBAHIA	TSH-1188	2
2_THBAHIAxTSH-1188_2_33_3	THBAHIA x TSH-1188	*	THBAHIA	TSH-1188	2
2_THBAHIAxTSH-1188_2_33_4	THBAHIA x TSH-1188	*	THBAHIA	TSH-1188	2
2_THBAHIAxTSH-1188_2_34_1	THBAHIA x TSH-1188	*	THBAHIA	TSH-1188	2
2_THBAHIAxTSH-1188_2_34_2	THBAHIA x TSH-1188	*	THBAHIA	TSH-1188	2
2_THBAHIAxTSH-1188_2_34_3	THBAHIA x TSH-1188	*	THBAHIA	TSH-1188	2
2_THBAHIAxTSH-1188_2_34_4	THBAHIA x TSH-1188	*	THBAHIA	TSH-1188	2
2_THBAHIAxTSH-1188_2_35_1	THBAHIA x TSH-1188	*	THBAHIA	TSH-1188	2
2_THBAHIAxTSH-1188_2_35_2	THBAHIA x TSH-1188	*	THBAHIA	TSH-1188	2
2_THBAHIAxTSH-1188_2_35_3	THBAHIA x TSH-1188	*	THBAHIA	TSH-1188	2
2_THBAHIAxTSH-1188_2_35_4	THBAHIA x TSH-1188	*	THBAHIA	TSH-1188	2
2_THBAHIAxTSH-1188_2_36_1	THBAHIA x TSH-1188	*	THBAHIA	TSH-1188	2
2_THBAHIAxTSH-1188_2_36_2	THBAHIA x TSH-1188	*	THBAHIA	TSH-1188	2
2_THBAHIAxTSH-1188_2_36_3	THBAHIA x TSH-1188	*	THBAHIA	TSH-1188	2
2_THBAHIAxTSH-1188_2_36_4	THBAHIA x TSH-1188	*	THBAHIA	TSH-1188	2
3_GU-261xIMC-47_1_1_1	GU-261 x IMC-47	*	GU-261	IMC-47	3
3_GU-261xIMC-47_1_1_10	GU-261 x IMC-47	*	GU-261	IMC-47	3
3_GU-261xIMC-47_1_1_2	GU-261 x IMC-47	*	GU-261	IMC-47	3
3_GU-261xIMC-47_1_1_3	GU-261 x IMC-47	*	GU-261	IMC-47	3
3_GU-261xIMC-47_1_1_4	GU-261 x IMC-47	*	GU-261	IMC-47	3
3_GU-261xIMC-47_1_1_5	GU-261 x IMC-47	*	GU-261	IMC-47	3
3_GU-261xIMC-47_1_1_6	GU-261 x IMC-47	*	GU-261	IMC-47	3
3_GU-261xIMC-47_1_1_7	GU-261 x IMC-47	*	GU-261	IMC-47	3
3_GU-261xIMC-47_1_1_8	GU-261 x IMC-47	*	GU-261	IMC-47	3
3_GU-261xIMC-47_1_1_9	GU-261 x IMC-47	*	GU-261	IMC-47	3
3_GU-261xLCT-1621010_1_10_1	GU-261 x LCT-1621010	*	GU-261	LCT-1621010	3
3_GU-261xLCT-1621010_1_10_10	GU-261 x LCT-1621010	*	GU-261	LCT-1621010	3
3_GU-261xLCT-1621010_1_10_2	GU-261 x LCT-1621010	*	GU-261	LCT-1621010	3
3_GU-261xSCA-24_1_10_2	GU-261 x SCA-24	*	GU-261	SCA-24	3
3_GU-261xLCT-1621010_1_10_3	GU-261 x LCT-1621010	*	GU-261	LCT-1621010	3
3_GU-261xLCT-1621010_1_10_4	GU-261 x LCT-1621010	*	GU-261	LCT-1621010	3
3_GU-261xLCT-1621010_1_10_5	GU-261 x LCT-1621010	*	GU-261	LCT-1621010	3
3_GU-261xLCT-1621010_1_10_6	GU-261 x LCT-1621010	*	GU-261	LCT-1621010	3
3_GU-261xLCT-1621010_1_10_7	GU-261 x LCT-1621010	*	GU-261	LCT-1621010	3
3_GU-261xLCT-1621010_1_10_8	GU-261 x LCT-1621010	*	GU-261	LCT-1621010	3
3_GU-261xLCT-1621010_1_10_9	GU-261 x LCT-1621010	*	GU-261	LCT-1621010	3
3_H-56xICS-95_1_11_1	H-56 x ICS-95	*	H-56	ICS-95	3
3_H-56xICS-95_1_11_10	H-56 x ICS-95	*	H-56	ICS-95	3
3_H-56xICS-95_1_11_2	H-56 x ICS-95	*	H-56	ICS-95	3
3_H-56xICS-95_1_11_3	H-56 x ICS-95	*	H-56	ICS-95	3
3_H-56xICS-95_1_11_4	H-56 x ICS-95	*	H-56	ICS-95	3
3_H-56xICS-95_1_11_5	H-56 x ICS-95	*	H-56	ICS-95	3
3_H-56xICS-95_1_11_6	H-56 x ICS-95	*	H-56	ICS-95	3
3_H-56xICS-95_1_11_7	H-56 x ICS-95	*	H-56	ICS-95	3
3_H-56xICS-95_1_11_8	H-56 x ICS-95	*	H-56	ICS-95	3
3_H-56xICS-95_1_11_9	H-56 x ICS-95	*	H-56	ICS-95	3
3_TSH-1188xIMC-47_1_12_1	TSH-1188 x IMC-47	*	TSH-1188	IMC-47	3
3_TSH-1188xIMC-47_1_12_10	TSH-1188 x IMC-47	*	TSH-1188	IMC-47	3
3_TSH-1188xIMC-47_1_12_2	TSH-1188 x IMC-47	*	TSH-1188	IMC-47	3
3_TSH-1188xIMC-47_1_12_3	TSH-1188 x IMC-47	*	TSH-1188	IMC-47	3
3_TSH-1188xIMC-47_1_12_4	TSH-1188 x IMC-47	*	TSH-1188	IMC-47	3
3_TSH-1188xIMC-47_1_12_5	TSH-1188 x IMC-47	*	TSH-1188	IMC-47	3
3_TSH-1188xIMC-47_1_12_6	TSH-1188 x IMC-47	*	TSH-1188	IMC-47	3
3_TSH-1188xIMC-47_1_12_7	TSH-1188 x IMC-47	*	TSH-1188	IMC-47	3
3_TSH-1188xIMC-47_1_12_8	TSH-1188 x IMC-47	*	TSH-1188	IMC-47	3
3_TSH-1188xIMC-47_1_12_9	TSH-1188 x IMC-47	*	TSH-1188	IMC-47	3
3_COCA-3370/5xSCA-24_1_13_1	COCA-3370/5 x SCA-24	*	COCA-3370/5	SCA-24	3
3_COCA-3370/5xSCA-24_1_13_10	COCA-3370/5 x SCA-24	*	COCA-3370/5	SCA-24	3
3_COCA-3370/5xSCA-24_1_13_2	COCA-3370/5 x SCA-24	*	COCA-3370/5	SCA-24	3
3_COCA-3370/5xSCA-24_1_13_3	COCA-3370/5 x SCA-24	*	COCA-3370/5	SCA-24	3
3_COCA-3370/5xSCA-24_1_13_4	COCA-3370/5 x SCA-24	*	COCA-3370/5	SCA-24	3
3_COCA-3370/5xSCA-24_1_13_5	COCA-3370/5 x SCA-24	*	COCA-3370/5	SCA-24	3
3_COCA-3370/5xSCA-24_1_13_6	COCA-3370/5 x SCA-24	*	COCA-3370/5	SCA-24	3
3_COCA-3370/5xSCA-24_1_13_7	COCA-3370/5 x SCA-24	*	COCA-3370/5	SCA-24	3
3_COCA-3370/5xSCA-24_1_13_8	COCA-3370/5 x SCA-24	*	COCA-3370/5	SCA-24	3
3_COCA-3370/5xSCA-24_1_13_9	COCA-3370/5 x SCA-24	*	COCA-3370/5	SCA-24	3
3_COCA-3370/5xLCT-37A_1_14_1	COCA-3370/5 x LCT-37A	*	COCA-3370/5	LCT-37A	3
3_COCA-3370/5xLCT-37A_1_14_10	COCA-3370/5 x LCT-37A	*	COCA-3370/5	LCT-37A	3
3_COCA-3370/5xLCT-37A_1_14_2	COCA-3370/5 x LCT-37A	*	COCA-3370/5	LCT-37A	3
3_COCA-3370/5xLCT-37A_1_14_3	COCA-3370/5 x LCT-37A	*	COCA-3370/5	LCT-37A	3
3_COCA-3370/5xLCT-37A_1_14_4	COCA-3370/5 x LCT-37A	*	COCA-3370/5	LCT-37A	3
3_COCA-3370/5xLCT-37A_1_14_5	COCA-3370/5 x LCT-37A	*	COCA-3370/5	LCT-37A	3
3_COCA-3370/5xLCT-37A_1_14_6	COCA-3370/5 x LCT-37A	*	COCA-3370/5	LCT-37A	3
3_COCA-3370/5xLCT-37A_1_14_7	COCA-3370/5 x LCT-37A	*	COCA-3370/5	LCT-37A	3
3_COCA-3370/5xLCT-37A_1_14_8	COCA-3370/5 x LCT-37A	*	COCA-3370/5	LCT-37A	3
3_COCA-3370/5xLCT-37A_1_14_9	COCA-3370/5 x LCT-37A	*	COCA-3370/5	LCT-37A	3
3_LCT-37AxH-56_1_15_1	LCT-37A x H-56	*	LCT-37A	H-56	3
3_LCT-37AxH-56_1_15_10	LCT-37A x H-56	*	LCT-37A	H-56	3
3_LCT-37AxH-56_1_15_2	LCT-37A x H-56	*	LCT-37A	H-56	3
3_LCT-37AxH-56_1_15_3	LCT-37A x H-56	*	LCT-37A	H-56	3
3_LCT-37AxH-56_1_15_4	LCT-37A x H-56	*	LCT-37A	H-56	3
3_LCT-37AxH-56_1_15_5	LCT-37A x H-56	*	LCT-37A	H-56	3
3_LCT-37AxH-56_1_15_6	LCT-37A x H-56	*	LCT-37A	H-56	3
3_LCT-37AxH-56_1_15_7	LCT-37A x H-56	*	LCT-37A	H-56	3
3_LCT-37AxH-56_1_15_8	LCT-37A x H-56	*	LCT-37A	H-56	3
3_LCT-37AxH-56_1_15_9	LCT-37A x H-56	*	LCT-37A	H-56	3
3_COCA-3370/5xLCT-1621010_1_17_1	COCA-3370/5 x LCT-1621010	*	COCA-3370/5	LCT-1621010	3
3_COCA-3370/5xLCT-1621010_1_17_10	COCA-3370/5 x LCT-1621010	*	COCA-3370/5	LCT-1621010	3
3_COCA-3370/5xLCT-1621010_1_17_2	COCA-3370/5 x LCT-1621010	*	COCA-3370/5	LCT-1621010	3
3_COCA-3370/5xLCT-1621010_1_17_3	COCA-3370/5 x LCT-1621010	*	COCA-3370/5	LCT-1621010	3
3_COCA-3370/5xLCT-1621010_1_17_4	COCA-3370/5 x LCT-1621010	*	COCA-3370/5	LCT-1621010	3
3_COCA-3370/5xLCT-1621010_1_17_5	COCA-3370/5 x LCT-1621010	*	COCA-3370/5	LCT-1621010	3
3_COCA-3370/5xLCT-1621010_1_17_6	COCA-3370/5 x LCT-1621010	*	COCA-3370/5	LCT-1621010	3
3_COCA-3370/5xLCT-1621010_1_17_7	COCA-3370/5 x LCT-1621010	*	COCA-3370/5	LCT-1621010	3
3_COCA-3370/5xLCT-1621010_1_17_8	COCA-3370/5 x LCT-1621010	*	COCA-3370/5	LCT-1621010	3
3_COCA-3370/5xLCT-1621010_1_17_9	COCA-3370/5 x LCT-1621010	*	COCA-3370/5	LCT-1621010	3
3_LCT-37AxSCA-24_1_18_1	LCT-37A x SCA-24	*	LCT-37A	SCA-24	3
3_LCT-37AxSCA-24_1_18_10	LCT-37A x SCA-24	*	LCT-37A	SCA-24	3
3_LCT-37AxSCA-24_1_18_2	LCT-37A x SCA-24	*	LCT-37A	SCA-24	3
3_LCT-37AxSCA-24_1_18_3	LCT-37A x SCA-24	*	LCT-37A	SCA-24	3
3_LCT-37AxSCA-24_1_18_4	LCT-37A x SCA-24	*	LCT-37A	SCA-24	3
3_LCT-37AxSCA-24_1_18_5	LCT-37A x SCA-24	*	LCT-37A	SCA-24	3
3_LCT-37AxSCA-24_1_18_6	LCT-37A x SCA-24	*	LCT-37A	SCA-24	3
3_LCT-37AxSCA-24_1_18_7	LCT-37A x SCA-24	*	LCT-37A	SCA-24	3
3_LCT-37AxSCA-24_1_18_8	LCT-37A x SCA-24	*	LCT-37A	SCA-24	3
3_LCT-37AxSCA-24_1_18_9	LCT-37A x SCA-24	*	LCT-37A	SCA-24	3
3_TSH-1188xLCT-1621010_1_19_1	TSH-1188 x LCT-1621010	*	TSH-1188	LCT-1621010	3
3_TSH-1188xLCT-1621010_1_19_10	TSH-1188 x LCT-1621010	*	TSH-1188	LCT-1621010	3
3_TSH-1188xLCT-1621010_1_19_2	TSH-1188 x LCT-1621010	*	TSH-1188	LCT-1621010	3
3_TSH-1188xLCT-1621010_1_19_3	TSH-1188 x LCT-1621010	*	TSH-1188	LCT-1621010	3
3_TSH-1188xLCT-1621010_1_19_4	TSH-1188 x LCT-1621010	*	TSH-1188	LCT-1621010	3
3_TSH-1188xLCT-1621010_1_19_5	TSH-1188 x LCT-1621010	*	TSH-1188	LCT-1621010	3
3_TSH-1188xLCT-1621010_1_19_6	TSH-1188 x LCT-1621010	*	TSH-1188	LCT-1621010	3
3_TSH-1188xLCT-1621010_1_19_7	TSH-1188 x LCT-1621010	*	TSH-1188	LCT-1621010	3
3_TSH-1188xLCT-1621010_1_19_8	TSH-1188 x LCT-1621010	*	TSH-1188	LCT-1621010	3
3_TSH-1188xLCT-1621010_1_19_9	TSH-1188 x LCT-1621010	*	TSH-1188	LCT-1621010	3
3_CCN-51xIMC-47_1_2_1	CCN-51 x IMC-47	*	CCN-51	IMC-47	3
3_CCN-51xIMC-47_1_2_10	CCN-51 x IMC-47	*	CCN-51	IMC-47	3
3_CCN-51xIMC-47_1_2_2	CCN-51 x IMC-47	*	CCN-51	IMC-47	3
3_CCN-51xIMC-47_1_2_3	CCN-51 x IMC-47	*	CCN-51	IMC-47	3
3_CCN-51xIMC-47_1_2_4	CCN-51 x IMC-47	*	CCN-51	IMC-47	3
3_CCN-51xIMC-47_1_2_5	CCN-51 x IMC-47	*	CCN-51	IMC-47	3
3_CCN-51xIMC-47_1_2_6	CCN-51 x IMC-47	*	CCN-51	IMC-47	3
3_CCN-51xIMC-47_1_2_7	CCN-51 x IMC-47	*	CCN-51	IMC-47	3
3_CCN-51xIMC-47_1_2_8	CCN-51 x IMC-47	*	CCN-51	IMC-47	3
3_CCN-51xIMC-47_1_2_9	CCN-51 x IMC-47	*	CCN-51	IMC-47	3
3_GU-261xH-56_1_20_1	GU-261 x H-56	*	GU-261	H-56	3
3_GU-261xH-56_1_20_10	GU-261 x H-56	*	GU-261	H-56	3
3_GU-261xH-56_1_20_2	GU-261 x H-56	*	GU-261	H-56	3
3_GU-261xH-56_1_20_3	GU-261 x H-56	*	GU-261	H-56	3
3_GU-261xH-56_1_20_4	GU-261 x H-56	*	GU-261	H-56	3
3_GU-261xH-56_1_20_5	GU-261 x H-56	*	GU-261	H-56	3
3_GU-261xH-56_1_20_6	GU-261 x H-56	*	GU-261	H-56	3
3_GU-261xH-56_1_20_7	GU-261 x H-56	*	GU-261	H-56	3
3_GU-261xH-56_1_20_8	GU-261 x H-56	*	GU-261	H-56	3
3_GU-261xH-56_1_20_9	GU-261 x H-56	*	GU-261	H-56	3
3_TSH-1188xH-56_1_21_1	TSH-1188 x H-56	*	TSH-1188	H-56	3
3_TSH-1188xH-56_1_21_10	TSH-1188 x H-56	*	TSH-1188	H-56	3
3_TSH-1188xH-56_1_21_2	TSH-1188 x H-56	*	TSH-1188	H-56	3
3_TSH-1188xH-56_1_21_3	TSH-1188 x H-56	*	TSH-1188	H-56	3
3_TSH-1188xH-56_1_21_4	TSH-1188 x H-56	*	TSH-1188	H-56	3
3_TSH-1188xH-56_1_21_5	TSH-1188 x H-56	*	TSH-1188	H-56	3
3_TSH-1188xH-56_1_21_6	TSH-1188 x H-56	*	TSH-1188	H-56	3
3_TSH-1188xH-56_1_21_7	TSH-1188 x H-56	*	TSH-1188	H-56	3
3_TSH-1188xH-56_1_21_8	TSH-1188 x H-56	*	TSH-1188	H-56	3
3_TSH-1188xH-56_1_21_9	TSH-1188 x H-56	*	TSH-1188	H-56	3
3_H-56xIMC-47_1_22_1	H-56 x IMC-47	*	H-56	IMC-47	3
3_H-56xIMC-47_1_22_10	H-56 x IMC-47	*	H-56	IMC-47	3
3_H-56xIMC-47_1_22_2	H-56 x IMC-47	*	H-56	IMC-47	3
3_H-56xIMC-47_1_22_3	H-56 x IMC-47	*	H-56	IMC-47	3
3_H-56xIMC-47_1_22_4	H-56 x IMC-47	*	H-56	IMC-47	3
3_H-56xIMC-47_1_22_5	H-56 x IMC-47	*	H-56	IMC-47	3
3_H-56xIMC-47_1_22_6	H-56 x IMC-47	*	H-56	IMC-47	3
3_H-56xIMC-47_1_22_7	H-56 x IMC-47	*	H-56	IMC-47	3
3_H-56xIMC-47_1_22_8	H-56 x IMC-47	*	H-56	IMC-47	3
3_H-56xIMC-47_1_22_9	H-56 x IMC-47	*	H-56	IMC-47	3
3_GU-261xICS-95_1_23_1	GU-261 x ICS-95	*	GU-261	ICS-95	3
3_GU-261xICS-95_1_23_10	GU-261 x ICS-95	*	GU-261	ICS-95	3
3_GU-261xICS-95_1_23_2	GU-261 x ICS-95	*	GU-261	ICS-95	3
3_GU-261xICS-95_1_23_3	GU-261 x ICS-95	*	GU-261	ICS-95	3
3_GU-261xICS-95_1_23_4	GU-261 x ICS-95	*	GU-261	ICS-95	3
3_GU-261xICS-95_1_23_5	GU-261 x ICS-95	*	GU-261	ICS-95	3
3_GU-261xICS-95_1_23_6	GU-261 x ICS-95	*	GU-261	ICS-95	3
3_GU-261xICS-95_1_23_7	GU-261 x ICS-95	*	GU-261	ICS-95	3
3_GU-261xICS-95_1_23_8	GU-261 x ICS-95	*	GU-261	ICS-95	3
3_GU-261xICS-95_1_23_9	GU-261 x ICS-95	*	GU-261	ICS-95	3
3_COCA-3370/5xICS-95_1_25_1	COCA-3370/5 x ICS-95	*	COCA-3370/5	ICS-95	3
3_COCA-3370/5xICS-95_1_25_10	COCA-3370/5 x ICS-95	*	COCA-3370/5	ICS-95	3
3_COCA-3370/5xICS-95_1_25_2	COCA-3370/5 x ICS-95	*	COCA-3370/5	ICS-95	3
3_COCA-3370/5xICS-95_1_25_3	COCA-3370/5 x ICS-95	*	COCA-3370/5	ICS-95	3
3_COCA-3370/5xICS-95_1_25_4	COCA-3370/5 x ICS-95	*	COCA-3370/5	ICS-95	3
3_COCA-3370/5xICS-95_1_25_5	COCA-3370/5 x ICS-95	*	COCA-3370/5	ICS-95	3
3_COCA-3370/5xICS-95_1_25_6	COCA-3370/5 x ICS-95	*	COCA-3370/5	ICS-95	3
3_COCA-3370/5xICS-95_1_25_7	COCA-3370/5 x ICS-95	*	COCA-3370/5	ICS-95	3
3_COCA-3370/5xICS-95_1_25_8	COCA-3370/5 x ICS-95	*	COCA-3370/5	ICS-95	3
3_COCA-3370/5xICS-95_1_25_9	COCA-3370/5 x ICS-95	*	COCA-3370/5	ICS-95	3
3_ICS-95xSCA-24_1_26_1	ICS-95 x SCA-24	*	ICS-95	SCA-24	3
3_ICS-95xSCA-24_1_26_10	ICS-95 x SCA-24	*	ICS-95	SCA-24	3
3_ICS-95xSCA-24_1_26_2	ICS-95 x SCA-24	*	ICS-95	SCA-24	3
3_ICS-95xSCA-24_1_26_3	ICS-95 x SCA-24	*	ICS-95	SCA-24	3
3_ICS-95xSCA-24_1_26_4	ICS-95 x SCA-24	*	ICS-95	SCA-24	3
3_ICS-95xSCA-24_1_26_5	ICS-95 x SCA-24	*	ICS-95	SCA-24	3
3_ICS-95xSCA-24_1_26_6	ICS-95 x SCA-24	*	ICS-95	SCA-24	3
3_ICS-95xSCA-24_1_26_7	ICS-95 x SCA-24	*	ICS-95	SCA-24	3
3_ICS-95xSCA-24_1_26_8	ICS-95 x SCA-24	*	ICS-95	SCA-24	3
3_ICS-95xSCA-24_1_26_9	ICS-95 x SCA-24	*	ICS-95	SCA-24	3
3_LCT-37AxIMC-47_1_27_1	LCT-37A x IMC-47	*	LCT-37A	IMC-47	3
3_LCT-37AxIMC-47_1_27_10	LCT-37A x IMC-47	*	LCT-37A	IMC-47	3
3_LCT-37AxIMC-47_1_27_2	LCT-37A x IMC-47	*	LCT-37A	IMC-47	3
3_LCT-37AxIMC-47_1_27_3	LCT-37A x IMC-47	*	LCT-37A	IMC-47	3
3_LCT-37AxIMC-47_1_27_4	LCT-37A x IMC-47	*	LCT-37A	IMC-47	3
3_LCT-37AxIMC-47_1_27_5	LCT-37A x IMC-47	*	LCT-37A	IMC-47	3
3_LCT-37AxIMC-47_1_27_6	LCT-37A x IMC-47	*	LCT-37A	IMC-47	3
3_LCT-37AxIMC-47_1_27_7	LCT-37A x IMC-47	*	LCT-37A	IMC-47	3
3_LCT-37AxIMC-47_1_27_8	LCT-37A x IMC-47	*	LCT-37A	IMC-47	3
3_LCT-37AxIMC-47_1_27_9	LCT-37A x IMC-47	*	LCT-37A	IMC-47	3
3_H-56xSCA-24_1_28_1	H-56 x SCA-24	*	H-56	SCA-24	3
3_H-56xSCA-24_1_28_10	H-56 x SCA-24	*	H-56	SCA-24	3
3_H-56xSCA-24_1_28_2	H-56 x SCA-24	*	H-56	SCA-24	3
3_H-56xSCA-24_1_28_3	H-56 x SCA-24	*	H-56	SCA-24	3
3_H-56xSCA-24_1_28_4	H-56 x SCA-24	*	H-56	SCA-24	3
3_H-56xSCA-24_1_28_5	H-56 x SCA-24	*	H-56	SCA-24	3
3_H-56xSCA-24_1_28_6	H-56 x SCA-24	*	H-56	SCA-24	3
3_H-56xSCA-24_1_28_7	H-56 x SCA-24	*	H-56	SCA-24	3
3_H-56xSCA-24_1_28_8	H-56 x SCA-24	*	H-56	SCA-24	3
3_H-56xSCA-24_1_28_9	H-56 x SCA-24	*	H-56	SCA-24	3
3_GU-261xLCT-37A_1_29_1	GU-261 x LCT-37A	*	GU-261	LCT-37A	3
3_GU-261xSCA-24_1_29_1	GU-261 x SCA-24	*	GU-261	SCA-24	3
3_GU-261xLCT-37A_1_29_10	GU-261 x LCT-37A	*	GU-261	LCT-37A	3
3_GU-261xLCT-37A_1_29_2	GU-261 x LCT-37A	*	GU-261	LCT-37A	3
3_GU-261xLCT-37A_1_29_3	GU-261 x LCT-37A	*	GU-261	LCT-37A	3
3_GU-261xLCT-37A_1_29_4	GU-261 x LCT-37A	*	GU-261	LCT-37A	3
3_GU-261xLCT-37A_1_29_5	GU-261 x LCT-37A	*	GU-261	LCT-37A	3
3_GU-261xLCT-37A_1_29_6	GU-261 x LCT-37A	*	GU-261	LCT-37A	3
3_GU-261xLCT-37A_1_29_7	GU-261 x LCT-37A	*	GU-261	LCT-37A	3
3_GU-261xSCA-24_1_29_7	GU-261 x SCA-24	*	GU-261	SCA-24	3
3_GU-261xLCT-37A_1_29_8	GU-261 x LCT-37A	*	GU-261	LCT-37A	3
3_GU-261xLCT-37A_1_29_9	GU-261 x LCT-37A	*	GU-261	LCT-37A	3
3_CCN-51xCOCA-3370/5_1_3_1	CCN-51 x COCA-3370/5	*	CCN-51	COCA-3370/5	3
3_CCN-51xCOCA-3370/5_1_3_10	CCN-51 x COCA-3370/5	*	CCN-51	COCA-3370/5	3
3_CCN-51xCOCA-3370/5_1_3_2	CCN-51 x COCA-3370/5	*	CCN-51	COCA-3370/5	3
3_CCN-51xCOCA-3370/5_1_3_3	CCN-51 x COCA-3370/5	*	CCN-51	COCA-3370/5	3
3_CCN-51xCOCA-3370/5_1_3_4	CCN-51 x COCA-3370/5	*	CCN-51	COCA-3370/5	3
3_CCN-51xCOCA-3370/5_1_3_5	CCN-51 x COCA-3370/5	*	CCN-51	COCA-3370/5	3
3_CCN-51xCOCA-3370/5_1_3_6	CCN-51 x COCA-3370/5	*	CCN-51	COCA-3370/5	3
3_CCN-51xCOCA-3370/5_1_3_7	CCN-51 x COCA-3370/5	*	CCN-51	COCA-3370/5	3
3_CCN-51xCOCA-3370/5_1_3_8	CCN-51 x COCA-3370/5	*	CCN-51	COCA-3370/5	3
3_CCN-51xCOCA-3370/5_1_3_9	CCN-51 x COCA-3370/5	*	CCN-51	COCA-3370/5	3
3_COCA-3370/5xH-56_1_30_1	COCA-3370/5 x H-56	*	COCA-3370/5	H-56	3
3_COCA-3370/5xH-56_1_30_10	COCA-3370/5 x H-56	*	COCA-3370/5	H-56	3
3_COCA-3370/5xH-56_1_30_2	COCA-3370/5 x H-56	*	COCA-3370/5	H-56	3
3_COCA-3370/5xH-56_1_30_3	COCA-3370/5 x H-56	*	COCA-3370/5	H-56	3
3_COCA-3370/5xH-56_1_30_4	COCA-3370/5 x H-56	*	COCA-3370/5	H-56	3
3_COCA-3370/5xH-56_1_30_5	COCA-3370/5 x H-56	*	COCA-3370/5	H-56	3
3_COCA-3370/5xH-56_1_30_6	COCA-3370/5 x H-56	*	COCA-3370/5	H-56	3
3_COCA-3370/5xH-56_1_30_7	COCA-3370/5 x H-56	*	COCA-3370/5	H-56	3
3_COCA-3370/5xH-56_1_30_8	COCA-3370/5 x H-56	*	COCA-3370/5	H-56	3
3_COCA-3370/5xH-56_1_30_9	COCA-3370/5 x H-56	*	COCA-3370/5	H-56	3
3_TSH-1188xICS-95_1_31_1	TSH-1188 x ICS-95	*	TSH-1188	ICS-95	3
3_TSH-1188xICS-95_1_31_10	TSH-1188 x ICS-95	*	TSH-1188	ICS-95	3
3_TSH-1188xICS-95_1_31_2	TSH-1188 x ICS-95	*	TSH-1188	ICS-95	3
3_TSH-1188xICS-95_1_31_3	TSH-1188 x ICS-95	*	TSH-1188	ICS-95	3
3_TSH-1188xICS-95_1_31_4	TSH-1188 x ICS-95	*	TSH-1188	ICS-95	3
3_TSH-1188xICS-95_1_31_5	TSH-1188 x ICS-95	*	TSH-1188	ICS-95	3
3_TSH-1188xICS-95_1_31_6	TSH-1188 x ICS-95	*	TSH-1188	ICS-95	3
3_TSH-1188xICS-95_1_31_7	TSH-1188 x ICS-95	*	TSH-1188	ICS-95	3
3_TSH-1188xICS-95_1_31_8	TSH-1188 x ICS-95	*	TSH-1188	ICS-95	3
3_TSH-1188xICS-95_1_31_9	TSH-1188 x ICS-95	*	TSH-1188	ICS-95	3
3_TSH-1188xCOCA-3370/5_1_33_1	TSH-1188 x COCA-3370/5	*	TSH-1188	COCA-3370/5	3
3_TSH-1188xCOCA-3370/5_1_33_10	TSH-1188 x COCA-3370/5	*	TSH-1188	COCA-3370/5	3
3_TSH-1188xCOCA-3370/5_1_33_2	TSH-1188 x COCA-3370/5	*	TSH-1188	COCA-3370/5	3
3_TSH-1188xCOCA-3370/5_1_33_3	TSH-1188 x COCA-3370/5	*	TSH-1188	COCA-3370/5	3
3_TSH-1188xCOCA-3370/5_1_33_4	TSH-1188 x COCA-3370/5	*	TSH-1188	COCA-3370/5	3
3_TSH-1188xCOCA-3370/5_1_33_5	TSH-1188 x COCA-3370/5	*	TSH-1188	COCA-3370/5	3
3_TSH-1188xCOCA-3370/5_1_33_6	TSH-1188 x COCA-3370/5	*	TSH-1188	COCA-3370/5	3
3_TSH-1188xCOCA-3370/5_1_33_7	TSH-1188 x COCA-3370/5	*	TSH-1188	COCA-3370/5	3
3_TSH-1188xCOCA-3370/5_1_33_8	TSH-1188 x COCA-3370/5	*	TSH-1188	COCA-3370/5	3
3_TSH-1188xCOCA-3370/5_1_33_9	TSH-1188 x COCA-3370/5	*	TSH-1188	COCA-3370/5	3
3_TSH-1188xLCT-37A_1_34_1	TSH-1188 x LCT-37A	*	TSH-1188	LCT-37A	3
3_TSH-1188xLCT-37A_1_34_10	TSH-1188 x LCT-37A	*	TSH-1188	LCT-37A	3
3_TSH-1188xLCT-37A_1_34_2	TSH-1188 x LCT-37A	*	TSH-1188	LCT-37A	3
3_TSH-1188xLCT-37A_1_34_3	TSH-1188 x LCT-37A	*	TSH-1188	LCT-37A	3
3_TSH-1188xLCT-37A_1_34_4	TSH-1188 x LCT-37A	*	TSH-1188	LCT-37A	3
3_TSH-1188xLCT-37A_1_34_5	TSH-1188 x LCT-37A	*	TSH-1188	LCT-37A	3
3_TSH-1188xLCT-37A_1_34_6	TSH-1188 x LCT-37A	*	TSH-1188	LCT-37A	3
3_TSH-1188xLCT-37A_1_34_7	TSH-1188 x LCT-37A	*	TSH-1188	LCT-37A	3
3_TSH-1188xLCT-37A_1_34_8	TSH-1188 x LCT-37A	*	TSH-1188	LCT-37A	3
3_TSH-1188xLCT-37A_1_34_9	TSH-1188 x LCT-37A	*	TSH-1188	LCT-37A	3
3_AMAZ-15xSCA-24_1_35_1	AMAZ-15 x SCA-24	*	AMAZ-15	SCA-24	3
3_AMAZ-15xSCA-24_1_35_10	AMAZ-15 x SCA-24	*	AMAZ-15	SCA-24	3
3_AMAZ-15xSCA-24_1_35_2	AMAZ-15 x SCA-24	*	AMAZ-15	SCA-24	3
3_AMAZ-15xSCA-24_1_35_3	AMAZ-15 x SCA-24	*	AMAZ-15	SCA-24	3
3_AMAZ-15xSCA-24_1_35_4	AMAZ-15 x SCA-24	*	AMAZ-15	SCA-24	3
3_AMAZ-15xSCA-24_1_35_5	AMAZ-15 x SCA-24	*	AMAZ-15	SCA-24	3
3_AMAZ-15xSCA-24_1_35_6	AMAZ-15 x SCA-24	*	AMAZ-15	SCA-24	3
3_AMAZ-15xSCA-24_1_35_7	AMAZ-15 x SCA-24	*	AMAZ-15	SCA-24	3
3_AMAZ-15xSCA-24_1_35_8	AMAZ-15 x SCA-24	*	AMAZ-15	SCA-24	3
3_AMAZ-15xSCA-24_1_35_9	AMAZ-15 x SCA-24	*	AMAZ-15	SCA-24	3
3_AMAZ-15xLCT-37A_1_36_1	AMAZ-15 x LCT-37A	*	AMAZ-15	LCT-37A	3
3_AMAZ-15xLCT-37A_1_36_10	AMAZ-15 x LCT-37A	*	AMAZ-15	LCT-37A	3
3_AMAZ-15xLCT-37A_1_36_2	AMAZ-15 x LCT-37A	*	AMAZ-15	LCT-37A	3
3_AMAZ-15xLCT-37A_1_36_3	AMAZ-15 x LCT-37A	*	AMAZ-15	LCT-37A	3
3_AMAZ-15xLCT-37A_1_36_4	AMAZ-15 x LCT-37A	*	AMAZ-15	LCT-37A	3
3_AMAZ-15xLCT-37A_1_36_5	AMAZ-15 x LCT-37A	*	AMAZ-15	LCT-37A	3
3_AMAZ-15xLCT-37A_1_36_6	AMAZ-15 x LCT-37A	*	AMAZ-15	LCT-37A	3
3_AMAZ-15xLCT-37A_1_36_7	AMAZ-15 x LCT-37A	*	AMAZ-15	LCT-37A	3
3_AMAZ-15xLCT-37A_1_36_8	AMAZ-15 x LCT-37A	*	AMAZ-15	LCT-37A	3
3_AMAZ-15xLCT-37A_1_36_9	AMAZ-15 x LCT-37A	*	AMAZ-15	LCT-37A	3
3_LCT-1621010xLCT-37A_1_37_1	LCT-1621010 x LCT-37A	*	LCT-1621010	LCT-37A	3
3_LCT-1621010xLCT-37A_1_37_10	LCT-1621010 x LCT-37A	*	LCT-1621010	LCT-37A	3
3_LCT-1621010xLCT-37A_1_37_2	LCT-1621010 x LCT-37A	*	LCT-1621010	LCT-37A	3
3_LCT-1621010xLCT-37A_1_37_3	LCT-1621010 x LCT-37A	*	LCT-1621010	LCT-37A	3
3_LCT-1621010xLCT-37A_1_37_4	LCT-1621010 x LCT-37A	*	LCT-1621010	LCT-37A	3
3_LCT-1621010xLCT-37A_1_37_5	LCT-1621010 x LCT-37A	*	LCT-1621010	LCT-37A	3
3_LCT-1621010xLCT-37A_1_37_6	LCT-1621010 x LCT-37A	*	LCT-1621010	LCT-37A	3
3_LCT-1621010xLCT-37A_1_37_7	LCT-1621010 x LCT-37A	*	LCT-1621010	LCT-37A	3
3_LCT-1621010xLCT-37A_1_37_8	LCT-1621010 x LCT-37A	*	LCT-1621010	LCT-37A	3
3_LCT-1621010xLCT-37A_1_37_9	LCT-1621010 x LCT-37A	*	LCT-1621010	LCT-37A	3
3_AMAZ-15xICS-95_1_38_1	AMAZ-15 x ICS-95	*	AMAZ-15	ICS-95	3
3_AMAZ-15xICS-95_1_38_10	AMAZ-15 x ICS-95	*	AMAZ-15	ICS-95	3
3_AMAZ-15xICS-95_1_38_2	AMAZ-15 x ICS-95	*	AMAZ-15	ICS-95	3
3_AMAZ-15xICS-95_1_38_3	AMAZ-15 x ICS-95	*	AMAZ-15	ICS-95	3
3_AMAZ-15xICS-95_1_38_4	AMAZ-15 x ICS-95	*	AMAZ-15	ICS-95	3
3_AMAZ-15xICS-95_1_38_5	AMAZ-15 x ICS-95	*	AMAZ-15	ICS-95	3
3_AMAZ-15xICS-95_1_38_6	AMAZ-15 x ICS-95	*	AMAZ-15	ICS-95	3
3_AMAZ-15xICS-95_1_38_7	AMAZ-15 x ICS-95	*	AMAZ-15	ICS-95	3
3_AMAZ-15xICS-95_1_38_8	AMAZ-15 x ICS-95	*	AMAZ-15	ICS-95	3
3_AMAZ-15xICS-95_1_38_9	AMAZ-15 x ICS-95	*	AMAZ-15	ICS-95	3
3_GU-261xCCN-51_1_39_1	GU-261 x CCN-51	*	GU-261	CCN-51	3
3_GU-261xCCN-51_1_39_10	GU-261 x CCN-51	*	GU-261	CCN-51	3
3_GU-261xCCN-51_1_39_2	GU-261 x CCN-51	*	GU-261	CCN-51	3
3_GU-261xCCN-51_1_39_3	GU-261 x CCN-51	*	GU-261	CCN-51	3
3_GU-261xCCN-51_1_39_4	GU-261 x CCN-51	*	GU-261	CCN-51	3
3_GU-261xCCN-51_1_39_5	GU-261 x CCN-51	*	GU-261	CCN-51	3
3_GU-261xCCN-51_1_39_6	GU-261 x CCN-51	*	GU-261	CCN-51	3
3_GU-261xCCN-51_1_39_7	GU-261 x CCN-51	*	GU-261	CCN-51	3
3_GU-261xCCN-51_1_39_8	GU-261 x CCN-51	*	GU-261	CCN-51	3
3_GU-261xCCN-51_1_39_9	GU-261 x CCN-51	*	GU-261	CCN-51	3
3_CCN-51xLCT-1621010_1_4_1	CCN-51 x LCT-1621010	*	CCN-51	LCT-1621010	3
3_CCN-51xLCT-1621010_1_4_10	CCN-51 x LCT-1621010	*	CCN-51	LCT-1621010	3
3_CCN-51xLCT-1621010_1_4_2	CCN-51 x LCT-1621010	*	CCN-51	LCT-1621010	3
3_CCN-51xLCT-1621010_1_4_3	CCN-51 x LCT-1621010	*	CCN-51	LCT-1621010	3
3_CCN-51xLCT-1621010_1_4_4	CCN-51 x LCT-1621010	*	CCN-51	LCT-1621010	3
3_CCN-51xLCT-1621010_1_4_5	CCN-51 x LCT-1621010	*	CCN-51	LCT-1621010	3
3_CCN-51xLCT-1621010_1_4_6	CCN-51 x LCT-1621010	*	CCN-51	LCT-1621010	3
3_CCN-51xLCT-1621010_1_4_7	CCN-51 x LCT-1621010	*	CCN-51	LCT-1621010	3
3_CCN-51xLCT-1621010_1_4_8	CCN-51 x LCT-1621010	*	CCN-51	LCT-1621010	3
3_CCN-51xLCT-1621010_1_4_9	CCN-51 x LCT-1621010	*	CCN-51	LCT-1621010	3
3_GU-261xSCA-24_1_40_1	GU-261 x SCA-24	*	GU-261	SCA-24	3
3_GU-261xSCA-24_1_40_10	GU-261 x SCA-24	*	GU-261	SCA-24	3
3_GU-261xSCA-24_1_40_2	GU-261 x SCA-24	*	GU-261	SCA-24	3
3_GU-261xSCA-24_1_40_3	GU-261 x SCA-24	*	GU-261	SCA-24	3
3_GU-261xSCA-24_1_40_4	GU-261 x SCA-24	*	GU-261	SCA-24	3
3_GU-261xSCA-24_1_40_5	GU-261 x SCA-24	*	GU-261	SCA-24	3
3_GU-261xSCA-24_1_40_6	GU-261 x SCA-24	*	GU-261	SCA-24	3
3_GU-261xSCA-24_1_40_7	GU-261 x SCA-24	*	GU-261	SCA-24	3
3_GU-261xSCA-24_1_40_8	GU-261 x SCA-24	*	GU-261	SCA-24	3
3_GU-261xSCA-24_1_40_9	GU-261 x SCA-24	*	GU-261	SCA-24	3
3_P-7xAMAZ-15_1_41_1	P-7 x AMAZ-15	*	P-7	AMAZ-15	3
3_P-7xAMAZ-15_1_41_10	P-7 x AMAZ-15	*	P-7	AMAZ-15	3
3_P-7xAMAZ-15_1_41_2	P-7 x AMAZ-15	*	P-7	AMAZ-15	3
3_P-7xAMAZ-15_1_41_3	P-7 x AMAZ-15	*	P-7	AMAZ-15	3
3_P-7xAMAZ-15_1_41_4	P-7 x AMAZ-15	*	P-7	AMAZ-15	3
3_P-7xAMAZ-15_1_41_5	P-7 x AMAZ-15	*	P-7	AMAZ-15	3
3_P-7xAMAZ-15_1_41_6	P-7 x AMAZ-15	*	P-7	AMAZ-15	3
3_P-7xAMAZ-15_1_41_7	P-7 x AMAZ-15	*	P-7	AMAZ-15	3
3_P-7xAMAZ-15_1_41_8	P-7 x AMAZ-15	*	P-7	AMAZ-15	3
3_P-7xAMAZ-15_1_41_9	P-7 x AMAZ-15	*	P-7	AMAZ-15	3
3_GU-261xCOCA-3370/5_1_42_1	GU-261 x COCA-3370/5	*	GU-261	COCA-3370/5	3
3_GU-261xCOCA-3370/5_1_42_10	GU-261 x COCA-3370/5	*	GU-261	COCA-3370/5	3
3_GU-261xCOCA-3370/5_1_42_2	GU-261 x COCA-3370/5	*	GU-261	COCA-3370/5	3
3_GU-261xCOCA-3370/5_1_42_3	GU-261 x COCA-3370/5	*	GU-261	COCA-3370/5	3
3_GU-261xCOCA-3370/5_1_42_4	GU-261 x COCA-3370/5	*	GU-261	COCA-3370/5	3
3_GU-261xCOCA-3370/5_1_42_5	GU-261 x COCA-3370/5	*	GU-261	COCA-3370/5	3
3_GU-261xCOCA-3370/5_1_42_6	GU-261 x COCA-3370/5	*	GU-261	COCA-3370/5	3
3_GU-261xCOCA-3370/5_1_42_7	GU-261 x COCA-3370/5	*	GU-261	COCA-3370/5	3
3_GU-261xCOCA-3370/5_1_42_8	GU-261 x COCA-3370/5	*	GU-261	COCA-3370/5	3
3_GU-261xCOCA-3370/5_1_42_9	GU-261 x COCA-3370/5	*	GU-261	COCA-3370/5	3
3_P-7xLCT-1621010_1_43_1	P-7 x LCT-1621010	*	P-7	LCT-1621010	3
3_P-7xLCT-1621010_1_43_10	P-7 x LCT-1621010	*	P-7	LCT-1621010	3
3_P-7xLCT-1621010_1_43_2	P-7 x LCT-1621010	*	P-7	LCT-1621010	3
3_P-7xLCT-1621010_1_43_3	P-7 x LCT-1621010	*	P-7	LCT-1621010	3
3_P-7xLCT-1621010_1_43_4	P-7 x LCT-1621010	*	P-7	LCT-1621010	3
3_P-7xLCT-1621010_1_43_5	P-7 x LCT-1621010	*	P-7	LCT-1621010	3
3_P-7xLCT-1621010_1_43_6	P-7 x LCT-1621010	*	P-7	LCT-1621010	3
3_P-7xLCT-1621010_1_43_7	P-7 x LCT-1621010	*	P-7	LCT-1621010	3
3_P-7xLCT-1621010_1_43_8	P-7 x LCT-1621010	*	P-7	LCT-1621010	3
3_P-7xLCT-1621010_1_43_9	P-7 x LCT-1621010	*	P-7	LCT-1621010	3
3_GU-261xTSH-1188_1_44_1	GU-261 x TSH-1188	*	GU-261	TSH-1188	3
3_GU-261xTSH-1188_1_44_10	GU-261 x TSH-1188	*	GU-261	TSH-1188	3
3_GU-261xTSH-1188_1_44_2	GU-261 x TSH-1188	*	GU-261	TSH-1188	3
3_GU-261xTSH-1188_1_44_3	GU-261 x TSH-1188	*	GU-261	TSH-1188	3
3_GU-261xTSH-1188_1_44_4	GU-261 x TSH-1188	*	GU-261	TSH-1188	3
3_GU-261xTSH-1188_1_44_5	GU-261 x TSH-1188	*	GU-261	TSH-1188	3
3_GU-261xTSH-1188_1_44_6	GU-261 x TSH-1188	*	GU-261	TSH-1188	3
3_GU-261xTSH-1188_1_44_7	GU-261 x TSH-1188	*	GU-261	TSH-1188	3
3_GU-261xTSH-1188_1_44_8	GU-261 x TSH-1188	*	GU-261	TSH-1188	3
3_GU-261xTSH-1188_1_44_9	GU-261 x TSH-1188	*	GU-261	TSH-1188	3
3_P-7xLCT-37A_1_45_1	P-7 x LCT-37A	*	P-7	LCT-37A	3
3_P-7xLCT-37A_1_45_10	P-7 x LCT-37A	*	P-7	LCT-37A	3
3_P-7xLCT-37A_1_45_2	P-7 x LCT-37A	*	P-7	LCT-37A	3
3_P-7xLCT-37A_1_45_3	P-7 x LCT-37A	*	P-7	LCT-37A	3
3_P-7xLCT-37A_1_45_4	P-7 x LCT-37A	*	P-7	LCT-37A	3
3_P-7xLCT-37A_1_45_5	P-7 x LCT-37A	*	P-7	LCT-37A	3
3_P-7xLCT-37A_1_45_6	P-7 x LCT-37A	*	P-7	LCT-37A	3
3_P-7xLCT-37A_1_45_7	P-7 x LCT-37A	*	P-7	LCT-37A	3
3_P-7xLCT-37A_1_45_8	P-7 x LCT-37A	*	P-7	LCT-37A	3
3_P-7xLCT-37A_1_45_9	P-7 x LCT-37A	*	P-7	LCT-37A	3
3_P-7xCOCA-3370/5_1_46_1	P-7 x COCA-3370/5	*	P-7	COCA-3370/5	3
3_P-7xCOCA-3370/5_1_46_10	P-7 x COCA-3370/5	*	P-7	COCA-3370/5	3
3_P-7xCOCA-3370/5_1_46_2	P-7 x COCA-3370/5	*	P-7	COCA-3370/5	3
3_P-7xCOCA-3370/5_1_46_3	P-7 x COCA-3370/5	*	P-7	COCA-3370/5	3
3_P-7xCOCA-3370/5_1_46_4	P-7 x COCA-3370/5	*	P-7	COCA-3370/5	3
3_P-7xCOCA-3370/5_1_46_5	P-7 x COCA-3370/5	*	P-7	COCA-3370/5	3
3_P-7xCOCA-3370/5_1_46_6	P-7 x COCA-3370/5	*	P-7	COCA-3370/5	3
3_P-7xCOCA-3370/5_1_46_7	P-7 x COCA-3370/5	*	P-7	COCA-3370/5	3
3_P-7xCOCA-3370/5_1_46_8	P-7 x COCA-3370/5	*	P-7	COCA-3370/5	3
3_P-7xCOCA-3370/5_1_46_9	P-7 x COCA-3370/5	*	P-7	COCA-3370/5	3
3_CCN-51xSCA-24_1_47_1	CCN-51 x SCA-24	*	CCN-51	SCA-24	3
3_CCN-51xSCA-24_1_47_10	CCN-51 x SCA-24	*	CCN-51	SCA-24	3
3_CCN-51xSCA-24_1_47_2	CCN-51 x SCA-24	*	CCN-51	SCA-24	3
3_CCN-51xSCA-24_1_47_3	CCN-51 x SCA-24	*	CCN-51	SCA-24	3
3_CCN-51xSCA-24_1_47_4	CCN-51 x SCA-24	*	CCN-51	SCA-24	3
3_CCN-51xSCA-24_1_47_5	CCN-51 x SCA-24	*	CCN-51	SCA-24	3
3_CCN-51xSCA-24_1_47_6	CCN-51 x SCA-24	*	CCN-51	SCA-24	3
3_CCN-51xSCA-24_1_47_7	CCN-51 x SCA-24	*	CCN-51	SCA-24	3
3_CCN-51xSCA-24_1_47_8	CCN-51 x SCA-24	*	CCN-51	SCA-24	3
3_CCN-51xSCA-24_1_47_9	CCN-51 x SCA-24	*	CCN-51	SCA-24	3
3_P-7xCCN-51_1_48_1	P-7 x CCN-51	*	P-7	CCN-51	3
3_P-7xCCN-51_1_48_10	P-7 x CCN-51	*	P-7	CCN-51	3
3_P-7xCCN-51_1_48_2	P-7 x CCN-51	*	P-7	CCN-51	3
3_P-7xCCN-51_1_48_3	P-7 x CCN-51	*	P-7	CCN-51	3
3_P-7xCCN-51_1_48_4	P-7 x CCN-51	*	P-7	CCN-51	3
3_P-7xCCN-51_1_48_5	P-7 x CCN-51	*	P-7	CCN-51	3
3_P-7xCCN-51_1_48_6	P-7 x CCN-51	*	P-7	CCN-51	3
3_P-7xCCN-51_1_48_7	P-7 x CCN-51	*	P-7	CCN-51	3
3_P-7xCCN-51_1_48_8	P-7 x CCN-51	*	P-7	CCN-51	3
3_P-7xCCN-51_1_48_9	P-7 x CCN-51	*	P-7	CCN-51	3
3_CCN-51xLCT-37A_1_49_1	CCN-51 x LCT-37A	*	CCN-51	LCT-37A	3
3_CCN-51xLCT-37A_1_49_10	CCN-51 x LCT-37A	*	CCN-51	LCT-37A	3
3_CCN-51xLCT-37A_1_49_2	CCN-51 x LCT-37A	*	CCN-51	LCT-37A	3
3_CCN-51xLCT-37A_1_49_3	CCN-51 x LCT-37A	*	CCN-51	LCT-37A	3
3_CCN-51xLCT-37A_1_49_4	CCN-51 x LCT-37A	*	CCN-51	LCT-37A	3
3_CCN-51xLCT-37A_1_49_5	CCN-51 x LCT-37A	*	CCN-51	LCT-37A	3
3_CCN-51xLCT-37A_1_49_6	CCN-51 x LCT-37A	*	CCN-51	LCT-37A	3
3_CCN-51xLCT-37A_1_49_7	CCN-51 x LCT-37A	*	CCN-51	LCT-37A	3
3_CCN-51xLCT-37A_1_49_8	CCN-51 x LCT-37A	*	CCN-51	LCT-37A	3
3_CCN-51xLCT-37A_1_49_9	CCN-51 x LCT-37A	*	CCN-51	LCT-37A	3
3_LCT-1621010xH-56_1_5_1	LCT-1621010 x H-56	*	LCT-1621010	H-56	3
3_LCT-1621010xH-56_1_5_10	LCT-1621010 x H-56	*	LCT-1621010	H-56	3
3_LCT-1621010xH-56_1_5_2	LCT-1621010 x H-56	*	LCT-1621010	H-56	3
3_LCT-1621010xH-56_1_5_3	LCT-1621010 x H-56	*	LCT-1621010	H-56	3
3_LCT-1621010xH-56_1_5_4	LCT-1621010 x H-56	*	LCT-1621010	H-56	3
3_LCT-1621010xH-56_1_5_5	LCT-1621010 x H-56	*	LCT-1621010	H-56	3
3_LCT-1621010xH-56_1_5_6	LCT-1621010 x H-56	*	LCT-1621010	H-56	3
3_LCT-1621010xH-56_1_5_7	LCT-1621010 x H-56	*	LCT-1621010	H-56	3
3_LCT-1621010xH-56_1_5_8	LCT-1621010 x H-56	*	LCT-1621010	H-56	3
3_LCT-1621010xH-56_1_5_9	LCT-1621010 x H-56	*	LCT-1621010	H-56	3
3_P-7xIMC-47_1_50_1	P-7 x IMC-47	*	P-7	IMC-47	3
3_P-7xIMC-47_1_50_10	P-7 x IMC-47	*	P-7	IMC-47	3
3_P-7xIMC-47_1_50_2	P-7 x IMC-47	*	P-7	IMC-47	3
3_P-7xIMC-47_1_50_3	P-7 x IMC-47	*	P-7	IMC-47	3
3_P-7xIMC-47_1_50_4	P-7 x IMC-47	*	P-7	IMC-47	3
3_P-7xIMC-47_1_50_5	P-7 x IMC-47	*	P-7	IMC-47	3
3_P-7xIMC-47_1_50_6	P-7 x IMC-47	*	P-7	IMC-47	3
3_P-7xIMC-47_1_50_7	P-7 x IMC-47	*	P-7	IMC-47	3
3_P-7xIMC-47_1_50_8	P-7 x IMC-47	*	P-7	IMC-47	3
3_P-7xIMC-47_1_50_9	P-7 x IMC-47	*	P-7	IMC-47	3
3_P-7xTSH-1188_1_51_1	P-7 x TSH-1188	*	P-7	TSH-1188	3
3_P-7xTSH-1188_1_51_10	P-7 x TSH-1188	*	P-7	TSH-1188	3
3_P-7xTSH-1188_1_51_2	P-7 x TSH-1188	*	P-7	TSH-1188	3
3_P-7xTSH-1188_1_51_3	P-7 x TSH-1188	*	P-7	TSH-1188	3
3_P-7xTSH-1188_1_51_4	P-7 x TSH-1188	*	P-7	TSH-1188	3
3_P-7xTSH-1188_1_51_5	P-7 x TSH-1188	*	P-7	TSH-1188	3
3_P-7xTSH-1188_1_51_6	P-7 x TSH-1188	*	P-7	TSH-1188	3
3_P-7xTSH-1188_1_51_7	P-7 x TSH-1188	*	P-7	TSH-1188	3
3_P-7xTSH-1188_1_51_8	P-7 x TSH-1188	*	P-7	TSH-1188	3
3_P-7xTSH-1188_1_51_9	P-7 x TSH-1188	*	P-7	TSH-1188	3
3_P-7xH-56_1_52_1	P-7 x H-56	*	P-7	H-56	3
3_P-7xH-56_1_52_10	P-7 x H-56	*	P-7	H-56	3
3_P-7xH-56_1_52_2	P-7 x H-56	*	P-7	H-56	3
3_P-7xH-56_1_52_3	P-7 x H-56	*	P-7	H-56	3
3_P-7xH-56_1_52_4		TRUE			3
3_P-7xH-56_1_52_5	P-7 x H-56	*	P-7	H-56	3
3_P-7xH-56_1_52_6	P-7 x H-56	*	P-7	H-56	3
3_P-7xH-56_1_52_7	P-7 x H-56	*	P-7	H-56	3
3_P-7xH-56_1_52_8		TRUE			3
3_P-7xH-56_1_52_9	P-7 x H-56	*	P-7	H-56	3
3_CCN-51xAMAZ-15_1_53_1	CCN-51 x AMAZ-15	*	CCN-51	AMAZ-15	3
3_CCN-51xAMAZ-15_1_53_10	CCN-51 x AMAZ-15	*	CCN-51	AMAZ-15	3
3_CCN-51xAMAZ-15_1_53_2	CCN-51 x AMAZ-15	*	CCN-51	AMAZ-15	3
3_CCN-51xAMAZ-15_1_53_3	CCN-51 x AMAZ-15	*	CCN-51	AMAZ-15	3
3_CCN-51xAMAZ-15_1_53_4	CCN-51 x AMAZ-15	*	CCN-51	AMAZ-15	3
3_CCN-51xAMAZ-15_1_53_5	CCN-51 x AMAZ-15	*	CCN-51	AMAZ-15	3
3_CCN-51xAMAZ-15_1_53_6	CCN-51 x AMAZ-15	*	CCN-51	AMAZ-15	3
3_CCN-51xAMAZ-15_1_53_7	CCN-51 x AMAZ-15	*	CCN-51	AMAZ-15	3
3_CCN-51xAMAZ-15_1_53_8	CCN-51 x AMAZ-15	*	CCN-51	AMAZ-15	3
3_CCN-51xAMAZ-15_1_53_9	CCN-51 x AMAZ-15	*	CCN-51	AMAZ-15	3
3_IMC-47xSCA-24_1_54_1	IMC-47 x SCA-24	*	IMC-47	SCA-24	3
3_IMC-47xSCA-24_1_54_10	IMC-47 x SCA-24	*	IMC-47	SCA-24	3
3_IMC-47xSCA-24_1_54_2	IMC-47 x SCA-24	*	IMC-47	SCA-24	3
3_IMC-47xSCA-24_1_54_3	IMC-47 x SCA-24	*	IMC-47	SCA-24	3
3_IMC-47xSCA-24_1_54_4	IMC-47 x SCA-24	*	IMC-47	SCA-24	3
3_IMC-47xSCA-24_1_54_5	IMC-47 x SCA-24	*	IMC-47	SCA-24	3
3_IMC-47xSCA-24_1_54_6	IMC-47 x SCA-24	*	IMC-47	SCA-24	3
3_IMC-47xSCA-24_1_54_7	IMC-47 x SCA-24	*	IMC-47	SCA-24	3
3_IMC-47xSCA-24_1_54_8	IMC-47 x SCA-24	*	IMC-47	SCA-24	3
3_IMC-47xSCA-24_1_54_9	IMC-47 x SCA-24	*	IMC-47	SCA-24	3
3_LCT-1621010xSCA-24_1_6_1	LCT-1621010 x SCA-24	*	LCT-1621010	SCA-24	3
3_LCT-1621010xSCA-24_1_6_10	LCT-1621010 x SCA-24	*	LCT-1621010	SCA-24	3
3_LCT-1621010xSCA-24_1_6_2	LCT-1621010 x SCA-24	*	LCT-1621010	SCA-24	3
3_LCT-1621010xSCA-24_1_6_3	LCT-1621010 x SCA-24	*	LCT-1621010	SCA-24	3
3_LCT-1621010xSCA-24_1_6_4	LCT-1621010 x SCA-24	*	LCT-1621010	SCA-24	3
3_LCT-1621010xSCA-24_1_6_5	LCT-1621010 x SCA-24	*	LCT-1621010	SCA-24	3
3_LCT-1621010xSCA-24_1_6_6	LCT-1621010 x SCA-24	*	LCT-1621010	SCA-24	3
3_LCT-1621010xSCA-24_1_6_7	LCT-1621010 x SCA-24	*	LCT-1621010	SCA-24	3
3_LCT-1621010xSCA-24_1_6_8	LCT-1621010 x SCA-24	*	LCT-1621010	SCA-24	3
3_LCT-1621010xSCA-24_1_6_9	LCT-1621010 x SCA-24	*	LCT-1621010	SCA-24	3
3_AMAZ-15xH-56_1_7_1	AMAZ-15 x H-56	*	AMAZ-15	H-56	3
3_AMAZ-15xH-56_1_7_10	AMAZ-15 x H-56	*	AMAZ-15	H-56	3
3_AMAZ-15xH-56_1_7_2	AMAZ-15 x H-56	*	AMAZ-15	H-56	3
3_AMAZ-15xH-56_1_7_3	AMAZ-15 x H-56	*	AMAZ-15	H-56	3
3_AMAZ-15xH-56_1_7_4	AMAZ-15 x H-56	*	AMAZ-15	H-56	3
3_AMAZ-15xH-56_1_7_5	AMAZ-15 x H-56	*	AMAZ-15	H-56	3
3_AMAZ-15xH-56_1_7_6	AMAZ-15 x H-56	*	AMAZ-15	H-56	3
3_AMAZ-15xH-56_1_7_7	AMAZ-15 x H-56	*	AMAZ-15	H-56	3
3_AMAZ-15xH-56_1_7_8	AMAZ-15 x H-56	*	AMAZ-15	H-56	3
3_AMAZ-15xH-56_1_7_9	AMAZ-15 x H-56	*	AMAZ-15	H-56	3
3_LCT-37AxICS-95_1_9_1	LCT-37A x ICS-95	*	LCT-37A	ICS-95	3
3_LCT-37AxICS-95_1_9_10	LCT-37A x ICS-95	*	LCT-37A	ICS-95	3
3_LCT-37AxICS-95_1_9_2	LCT-37A x ICS-95	*	LCT-37A	ICS-95	3
3_LCT-37AxICS-95_1_9_3	LCT-37A x ICS-95	*	LCT-37A	ICS-95	3
3_LCT-37AxICS-95_1_9_4	LCT-37A x ICS-95	*	LCT-37A	ICS-95	3
3_LCT-37AxICS-95_1_9_5	LCT-37A x ICS-95	*	LCT-37A	ICS-95	3
3_LCT-37AxICS-95_1_9_6	LCT-37A x ICS-95	*	LCT-37A	ICS-95	3
3_LCT-37AxICS-95_1_9_7	LCT-37A x ICS-95	*	LCT-37A	ICS-95	3
3_LCT-37AxICS-95_1_9_8	LCT-37A x ICS-95	*	LCT-37A	ICS-95	3
3_LCT-37AxICS-95_1_9_9	LCT-37A x ICS-95	*	LCT-37A	ICS-95	3
3_CCN-51xIMC-47_2_1_1	CCN-51 x IMC-47	*	CCN-51	IMC-47	3
3_CCN-51xIMC-47_2_1_10	CCN-51 x IMC-47	*	CCN-51	IMC-47	3
3_CCN-51xIMC-47_2_1_2	CCN-51 x IMC-47	*	CCN-51	IMC-47	3
3_CCN-51xIMC-47_2_1_3	CCN-51 x IMC-47	*	CCN-51	IMC-47	3
3_CCN-51xIMC-47_2_1_4	CCN-51 x IMC-47	*	CCN-51	IMC-47	3
3_CCN-51xIMC-47_2_1_5	CCN-51 x IMC-47	*	CCN-51	IMC-47	3
3_CCN-51xIMC-47_2_1_6	CCN-51 x IMC-47	*	CCN-51	IMC-47	3
3_CCN-51xIMC-47_2_1_7	CCN-51 x IMC-47	*	CCN-51	IMC-47	3
3_CCN-51xIMC-47_2_1_8	CCN-51 x IMC-47	*	CCN-51	IMC-47	3
3_CCN-51xIMC-47_2_1_9	CCN-51 x IMC-47	*	CCN-51	IMC-47	3
3_LCT-37AxH-56_2_11_1	LCT-37A x H-56	*	LCT-37A	H-56	3
3_LCT-37AxH-56_2_11_10	LCT-37A x H-56	*	LCT-37A	H-56	3
3_LCT-37AxH-56_2_11_2	LCT-37A x H-56	*	LCT-37A	H-56	3
3_LCT-37AxH-56_2_11_3	LCT-37A x H-56	*	LCT-37A	H-56	3
3_LCT-37AxH-56_2_11_4	LCT-37A x H-56	*	LCT-37A	H-56	3
3_LCT-37AxH-56_2_11_5	LCT-37A x H-56	*	LCT-37A	H-56	3
3_LCT-37AxH-56_2_11_6	LCT-37A x H-56	*	LCT-37A	H-56	3
3_LCT-37AxH-56_2_11_7	LCT-37A x H-56	*	LCT-37A	H-56	3
3_LCT-37AxH-56_2_11_8	LCT-37A x H-56	*	LCT-37A	H-56	3
3_LCT-37AxH-56_2_11_9	LCT-37A x H-56	*	LCT-37A	H-56	3
3_TSH-1188xICS-95_2_12_1	TSH-1188 x ICS-95	*	TSH-1188	ICS-95	3
3_TSH-1188xICS-95_2_12_10	TSH-1188 x ICS-95	*	TSH-1188	ICS-95	3
3_TSH-1188xICS-95_2_12_2	TSH-1188 x ICS-95	*	TSH-1188	ICS-95	3
3_TSH-1188xICS-95_2_12_3	TSH-1188 x ICS-95	*	TSH-1188	ICS-95	3
3_TSH-1188xICS-95_2_12_4	TSH-1188 x ICS-95	*	TSH-1188	ICS-95	3
3_TSH-1188xICS-95_2_12_5	TSH-1188 x ICS-95	*	TSH-1188	ICS-95	3
3_TSH-1188xICS-95_2_12_6	TSH-1188 x ICS-95	*	TSH-1188	ICS-95	3
3_TSH-1188xICS-95_2_12_7	TSH-1188 x ICS-95	*	TSH-1188	ICS-95	3
3_TSH-1188xICS-95_2_12_8	TSH-1188 x ICS-95	*	TSH-1188	ICS-95	3
3_TSH-1188xICS-95_2_12_9	TSH-1188 x ICS-95	*	TSH-1188	ICS-95	3
3_GU-261xH-56_2_13_1	GU-261 x H-56	*	GU-261	H-56	3
3_GU-261xH-56_2_13_10	GU-261 x H-56	*	GU-261	H-56	3
3_GU-261xH-56_2_13_2	GU-261 x H-56	*	GU-261	H-56	3
3_GU-261xH-56_2_13_3	GU-261 x H-56	*	GU-261	H-56	3
3_GU-261xH-56_2_13_4	GU-261 x H-56	*	GU-261	H-56	3
3_GU-261xH-56_2_13_5	GU-261 x H-56	*	GU-261	H-56	3
3_GU-261xH-56_2_13_6	GU-261 x H-56	*	GU-261	H-56	3
3_GU-261xH-56_2_13_7	GU-261 x H-56	*	GU-261	H-56	3
3_GU-261xH-56_2_13_8	GU-261 x H-56	*	GU-261	H-56	3
3_GU-261xH-56_2_13_9	GU-261 x H-56	*	GU-261	H-56	3
3_LCT-37AxSCA-24_2_14_1	LCT-37A x SCA-24	*	LCT-37A	SCA-24	3
3_LCT-37AxSCA-24_2_14_10	LCT-37A x SCA-24	*	LCT-37A	SCA-24	3
3_LCT-37AxSCA-24_2_14_2	LCT-37A x SCA-24	*	LCT-37A	SCA-24	3
3_LCT-37AxSCA-24_2_14_3	LCT-37A x SCA-24	*	LCT-37A	SCA-24	3
3_LCT-37AxSCA-24_2_14_4	LCT-37A x SCA-24	*	LCT-37A	SCA-24	3
3_LCT-37AxSCA-24_2_14_5	LCT-37A x SCA-24	*	LCT-37A	SCA-24	3
3_LCT-37AxSCA-24_2_14_6	LCT-37A x SCA-24	*	LCT-37A	SCA-24	3
3_LCT-37AxSCA-24_2_14_7	LCT-37A x SCA-24	*	LCT-37A	SCA-24	3
3_LCT-37AxSCA-24_2_14_8	LCT-37A x SCA-24	*	LCT-37A	SCA-24	3
3_LCT-37AxSCA-24_2_14_9	LCT-37A x SCA-24	*	LCT-37A	SCA-24	3
3_COCA-3370/5xSCA-24_2_15_1	COCA-3370/5 x SCA-24	*	COCA-3370/5	SCA-24	3
3_COCA-3370/5xSCA-24_2_15_10	COCA-3370/5 x SCA-24	*	COCA-3370/5	SCA-24	3
3_COCA-3370/5xSCA-24_2_15_2	COCA-3370/5 x SCA-24	*	COCA-3370/5	SCA-24	3
3_COCA-3370/5xSCA-24_2_15_3	COCA-3370/5 x SCA-24	*	COCA-3370/5	SCA-24	3
3_COCA-3370/5xSCA-24_2_15_4	COCA-3370/5 x SCA-24	*	COCA-3370/5	SCA-24	3
3_COCA-3370/5xSCA-24_2_15_5	COCA-3370/5 x SCA-24	*	COCA-3370/5	SCA-24	3
3_COCA-3370/5xSCA-24_2_15_6	COCA-3370/5 x SCA-24	*	COCA-3370/5	SCA-24	3
3_COCA-3370/5xSCA-24_2_15_7	COCA-3370/5 x SCA-24	*	COCA-3370/5	SCA-24	3
3_COCA-3370/5xSCA-24_2_15_8	COCA-3370/5 x SCA-24	*	COCA-3370/5	SCA-24	3
3_COCA-3370/5xSCA-24_2_15_9	COCA-3370/5 x SCA-24	*	COCA-3370/5	SCA-24	3
3_TSH-1188xH-56_2_16_1	TSH-1188 x H-56	*	TSH-1188	H-56	3
3_TSH-1188xH-56_2_16_10	TSH-1188 x H-56	*	TSH-1188	H-56	3
3_TSH-1188xH-56_2_16_2	TSH-1188 x H-56	*	TSH-1188	H-56	3
3_TSH-1188xH-56_2_16_3	TSH-1188 x H-56	*	TSH-1188	H-56	3
3_TSH-1188xH-56_2_16_4	TSH-1188 x H-56	*	TSH-1188	H-56	3
3_TSH-1188xH-56_2_16_5	TSH-1188 x H-56	*	TSH-1188	H-56	3
3_TSH-1188xH-56_2_16_6	TSH-1188 x H-56	*	TSH-1188	H-56	3
3_TSH-1188xH-56_2_16_7	TSH-1188 x H-56	*	TSH-1188	H-56	3
3_TSH-1188xH-56_2_16_8	TSH-1188 x H-56	*	TSH-1188	H-56	3
3_TSH-1188xH-56_2_16_9	TSH-1188 x H-56	*	TSH-1188	H-56	3
3_TSH-1188xLCT-1621010_2_18_1	TSH-1188 x LCT-1621010	*	TSH-1188	LCT-1621010	3
3_TSH-1188xLCT-1621010_2_18_10	TSH-1188 x LCT-1621010	*	TSH-1188	LCT-1621010	3
3_TSH-1188xLCT-1621010_2_18_2	TSH-1188 x LCT-1621010	*	TSH-1188	LCT-1621010	3
3_TSH-1188xLCT-1621010_2_18_3	TSH-1188 x LCT-1621010	*	TSH-1188	LCT-1621010	3
3_TSH-1188xLCT-1621010_2_18_4	TSH-1188 x LCT-1621010	*	TSH-1188	LCT-1621010	3
3_TSH-1188xLCT-1621010_2_18_5	TSH-1188 x LCT-1621010	*	TSH-1188	LCT-1621010	3
3_TSH-1188xLCT-1621010_2_18_6	TSH-1188 x LCT-1621010	*	TSH-1188	LCT-1621010	3
3_TSH-1188xLCT-1621010_2_18_7	TSH-1188 x LCT-1621010	*	TSH-1188	LCT-1621010	3
3_TSH-1188xLCT-1621010_2_18_8	TSH-1188 x LCT-1621010	*	TSH-1188	LCT-1621010	3
3_TSH-1188xLCT-1621010_2_18_9	TSH-1188 x LCT-1621010	*	TSH-1188	LCT-1621010	3
3_H-56xSCA-24_2_19_1	H-56 x SCA-24	*	H-56	SCA-24	3
3_H-56xSCA-24_2_19_10	H-56 x SCA-24	*	H-56	SCA-24	3
3_H-56xSCA-24_2_19_2	H-56 x SCA-24	*	H-56	SCA-24	3
3_H-56xSCA-24_2_19_3	H-56 x SCA-24	*	H-56	SCA-24	3
3_H-56xSCA-24_2_19_4	H-56 x SCA-24	*	H-56	SCA-24	3
3_H-56xSCA-24_2_19_5	H-56 x SCA-24	*	H-56	SCA-24	3
3_H-56xSCA-24_2_19_6	H-56 x SCA-24	*	H-56	SCA-24	3
3_H-56xSCA-24_2_19_7	H-56 x SCA-24	*	H-56	SCA-24	3
3_H-56xSCA-24_2_19_8	H-56 x SCA-24	*	H-56	SCA-24	3
3_H-56xSCA-24_2_19_9	H-56 x SCA-24	*	H-56	SCA-24	3
3_P-7xTSH-1188_2_2_1	P-7 x TSH-1188	*	P-7	TSH-1188	3
3_P-7xTSH-1188_2_2_10	P-7 x TSH-1188	*	P-7	TSH-1188	3
3_P-7xTSH-1188_2_2_2	P-7 x TSH-1188	*	P-7	TSH-1188	3
3_P-7xTSH-1188_2_2_3	P-7 x TSH-1188	*	P-7	TSH-1188	3
3_P-7xTSH-1188_2_2_4	P-7 x TSH-1188	*	P-7	TSH-1188	3
3_P-7xTSH-1188_2_2_5	P-7 x TSH-1188	*	P-7	TSH-1188	3
3_P-7xTSH-1188_2_2_6	P-7 x TSH-1188	*	P-7	TSH-1188	3
3_P-7xTSH-1188_2_2_7	P-7 x TSH-1188	*	P-7	TSH-1188	3
3_P-7xTSH-1188_2_2_8	P-7 x TSH-1188	*	P-7	TSH-1188	3
3_P-7xTSH-1188_2_2_9	P-7 x TSH-1188	*	P-7	TSH-1188	3
3_TSH-1188xLCT-37A_2_20_1	TSH-1188 x LCT-37A	*	TSH-1188	LCT-37A	3
3_TSH-1188xLCT-37A_2_20_10	TSH-1188 x LCT-37A	*	TSH-1188	LCT-37A	3
3_TSH-1188xLCT-37A_2_20_2	TSH-1188 x LCT-37A	*	TSH-1188	LCT-37A	3
3_TSH-1188xLCT-37A_2_20_3	TSH-1188 x LCT-37A	*	TSH-1188	LCT-37A	3
3_TSH-1188xLCT-37A_2_20_4	TSH-1188 x LCT-37A	*	TSH-1188	LCT-37A	3
3_TSH-1188xLCT-37A_2_20_5	TSH-1188 x LCT-37A	*	TSH-1188	LCT-37A	3
3_TSH-1188xLCT-37A_2_20_6	TSH-1188 x LCT-37A	*	TSH-1188	LCT-37A	3
3_TSH-1188xLCT-37A_2_20_7	TSH-1188 x LCT-37A	*	TSH-1188	LCT-37A	3
3_TSH-1188xLCT-37A_2_20_8	TSH-1188 x LCT-37A	*	TSH-1188	LCT-37A	3
3_TSH-1188xLCT-37A_2_20_9	TSH-1188 x LCT-37A	*	TSH-1188	LCT-37A	3
3_H-56xICS-95_2_21_1	H-56 x ICS-95	*	H-56	ICS-95	3
3_H-56xSCA-24_2_21_1	H-56 x SCA-24	*	H-56	SCA-24	3
3_H-56xICS-95_2_21_10	H-56 x ICS-95	*	H-56	ICS-95	3
3_H-56xICS-95_2_21_2	H-56 x ICS-95	*	H-56	ICS-95	3
3_H-56xSCA-24_2_21_2	H-56 x SCA-24	*	H-56	SCA-24	3
3_H-56xICS-95_2_21_3	H-56 x ICS-95	*	H-56	ICS-95	3
3_H-56xICS-95_2_21_4	H-56 x ICS-95	*	H-56	ICS-95	3
3_H-56xICS-95_2_21_5	H-56 x ICS-95	*	H-56	ICS-95	3
3_H-56xICS-95_2_21_6	H-56 x ICS-95	*	H-56	ICS-95	3
3_H-56xICS-95_2_21_7	H-56 x ICS-95	*	H-56	ICS-95	3
3_H-56xSCA-24_2_21_7	H-56 x SCA-24	*	H-56	SCA-24	3
3_H-56xICS-95_2_21_8	H-56 x ICS-95	*	H-56	ICS-95	3
3_H-56xICS-95_2_21_9	H-56 x ICS-95	*	H-56	ICS-95	3
3_COCA-3370/5xICS-95_2_22_1	COCA-3370/5 x ICS-95	*	COCA-3370/5	ICS-95	3
3_COCA-3370/5xICS-95_2_22_10	COCA-3370/5 x ICS-95	*	COCA-3370/5	ICS-95	3
3_COCA-3370/5xICS-95_2_22_2	COCA-3370/5 x ICS-95	*	COCA-3370/5	ICS-95	3
3_COCA-3370/5xICS-95_2_22_3	COCA-3370/5 x ICS-95	*	COCA-3370/5	ICS-95	3
3_COCA-3370/5xICS-95_2_22_4	COCA-3370/5 x ICS-95	*	COCA-3370/5	ICS-95	3
3_COCA-3370/5xICS-95_2_22_5	COCA-3370/5 x ICS-95	*	COCA-3370/5	ICS-95	3
3_COCA-3370/5xICS-95_2_22_6	COCA-3370/5 x ICS-95	*	COCA-3370/5	ICS-95	3
3_COCA-3370/5xICS-95_2_22_7	COCA-3370/5 x ICS-95	*	COCA-3370/5	ICS-95	3
3_COCA-3370/5xICS-95_2_22_8	COCA-3370/5 x ICS-95	*	COCA-3370/5	ICS-95	3
3_COCA-3370/5xICS-95_2_22_9	COCA-3370/5 x ICS-95	*	COCA-3370/5	ICS-95	3
3_H-56xIMC-47_2_23_1	H-56 x IMC-47	*	H-56	IMC-47	3
3_H-56xIMC-47_2_23_10	H-56 x IMC-47	*	H-56	IMC-47	3
3_H-56xIMC-47_2_23_2	H-56 x IMC-47	*	H-56	IMC-47	3
3_H-56xIMC-47_2_23_3	H-56 x IMC-47	*	H-56	IMC-47	3
3_H-56xIMC-47_2_23_4	H-56 x IMC-47	*	H-56	IMC-47	3
3_H-56xIMC-47_2_23_5	H-56 x IMC-47	*	H-56	IMC-47	3
3_H-56xIMC-47_2_23_6	H-56 x IMC-47	*	H-56	IMC-47	3
3_H-56xIMC-47_2_23_7	H-56 x IMC-47	*	H-56	IMC-47	3
3_H-56xIMC-47_2_23_8	H-56 x IMC-47	*	H-56	IMC-47	3
3_H-56xIMC-47_2_23_9	H-56 x IMC-47	*	H-56	IMC-47	3
3_LCT-1621010xH-56_2_25_1	LCT-1621010 x H-56	*	LCT-1621010	H-56	3
3_LCT-1621010xH-56_2_25_10	LCT-1621010 x H-56	*	LCT-1621010	H-56	3
3_LCT-1621010xH-56_2_25_2	LCT-1621010 x H-56	*	LCT-1621010	H-56	3
3_LCT-1621010xH-56_2_25_3	LCT-1621010 x H-56	*	LCT-1621010	H-56	3
3_LCT-1621010xH-56_2_25_4	LCT-1621010 x H-56	*	LCT-1621010	H-56	3
3_LCT-1621010xH-56_2_25_5	LCT-1621010 x H-56	*	LCT-1621010	H-56	3
3_LCT-1621010xH-56_2_25_6	LCT-1621010 x H-56	*	LCT-1621010	H-56	3
3_LCT-1621010xH-56_2_25_7	LCT-1621010 x H-56	*	LCT-1621010	H-56	3
3_LCT-1621010xH-56_2_25_8	LCT-1621010 x H-56	*	LCT-1621010	H-56	3
3_LCT-1621010xH-56_2_25_9	LCT-1621010 x H-56	*	LCT-1621010	H-56	3
3_AMAZ-15xH-56_2_26_1	AMAZ-15 x H-56	*	AMAZ-15	H-56	3
3_AMAZ-15xH-56_2_26_10	AMAZ-15 x H-56	*	AMAZ-15	H-56	3
3_AMAZ-15xH-56_2_26_2	AMAZ-15 x H-56	*	AMAZ-15	H-56	3
3_AMAZ-15xH-56_2_26_3	AMAZ-15 x H-56	*	AMAZ-15	H-56	3
3_AMAZ-15xH-56_2_26_4	AMAZ-15 x H-56	*	AMAZ-15	H-56	3
3_AMAZ-15xH-56_2_26_5	AMAZ-15 x H-56	*	AMAZ-15	H-56	3
3_AMAZ-15xH-56_2_26_6	AMAZ-15 x H-56	*	AMAZ-15	H-56	3
3_AMAZ-15xH-56_2_26_7	AMAZ-15 x H-56	*	AMAZ-15	H-56	3
3_AMAZ-15xH-56_2_26_8	AMAZ-15 x H-56	*	AMAZ-15	H-56	3
3_AMAZ-15xH-56_2_26_9	AMAZ-15 x H-56	*	AMAZ-15	H-56	3
3_LCT-1621010xSCA-24_2_27_1	LCT-1621010 x SCA-24	*	LCT-1621010	SCA-24	3
3_LCT-1621010xSCA-24_2_27_10	LCT-1621010 x SCA-24	*	LCT-1621010	SCA-24	3
3_LCT-1621010xSCA-24_2_27_2	LCT-1621010 x SCA-24	*	LCT-1621010	SCA-24	3
3_LCT-1621010xSCA-24_2_27_3	LCT-1621010 x SCA-24	*	LCT-1621010	SCA-24	3
3_LCT-1621010xSCA-24_2_27_4	LCT-1621010 x SCA-24	*	LCT-1621010	SCA-24	3
3_LCT-1621010xSCA-24_2_27_5	LCT-1621010 x SCA-24	*	LCT-1621010	SCA-24	3
3_LCT-1621010xSCA-24_2_27_6	LCT-1621010 x SCA-24	*	LCT-1621010	SCA-24	3
3_LCT-1621010xSCA-24_2_27_7	LCT-1621010 x SCA-24	*	LCT-1621010	SCA-24	3
3_LCT-1621010xSCA-24_2_27_8	LCT-1621010 x SCA-24	*	LCT-1621010	SCA-24	3
3_LCT-1621010xSCA-24_2_27_9	LCT-1621010 x SCA-24	*	LCT-1621010	SCA-24	3
3_AMAZ-15xICS-95_2_28_1	AMAZ-15 x ICS-95	*	AMAZ-15	ICS-95	3
3_AMAZ-15xICS-95_2_28_10	AMAZ-15 x ICS-95	*	AMAZ-15	ICS-95	3
3_AMAZ-15xICS-95_2_28_2	AMAZ-15 x ICS-95	*	AMAZ-15	ICS-95	3
3_AMAZ-15xICS-95_2_28_3	AMAZ-15 x ICS-95	*	AMAZ-15	ICS-95	3
3_AMAZ-15xICS-95_2_28_4	AMAZ-15 x ICS-95	*	AMAZ-15	ICS-95	3
3_AMAZ-15xICS-95_2_28_5	AMAZ-15 x ICS-95	*	AMAZ-15	ICS-95	3
3_AMAZ-15xICS-95_2_28_6	AMAZ-15 x ICS-95	*	AMAZ-15	ICS-95	3
3_AMAZ-15xICS-95_2_28_7	AMAZ-15 x ICS-95	*	AMAZ-15	ICS-95	3
3_AMAZ-15xICS-95_2_28_8	AMAZ-15 x ICS-95	*	AMAZ-15	ICS-95	3
3_AMAZ-15xICS-95_2_28_9	AMAZ-15 x ICS-95	*	AMAZ-15	ICS-95	3
3_LCT-1621010xLCT-37A_2_29_1	LCT-1621010 x LCT-37A	*	LCT-1621010	LCT-37A	3
3_LCT-1621010xLCT-37A_2_29_10	LCT-1621010 x LCT-37A	*	LCT-1621010	LCT-37A	3
3_LCT-1621010xLCT-37A_2_29_2	LCT-1621010 x LCT-37A	*	LCT-1621010	LCT-37A	3
3_LCT-1621010xLCT-37A_2_29_3	LCT-1621010 x LCT-37A	*	LCT-1621010	LCT-37A	3
3_LCT-1621010xLCT-37A_2_29_4	LCT-1621010 x LCT-37A	*	LCT-1621010	LCT-37A	3
3_LCT-1621010xLCT-37A_2_29_5	LCT-1621010 x LCT-37A	*	LCT-1621010	LCT-37A	3
3_LCT-1621010xLCT-37A_2_29_6	LCT-1621010 x LCT-37A	*	LCT-1621010	LCT-37A	3
3_LCT-1621010xLCT-37A_2_29_7	LCT-1621010 x LCT-37A	*	LCT-1621010	LCT-37A	3
3_LCT-1621010xLCT-37A_2_29_8	LCT-1621010 x LCT-37A	*	LCT-1621010	LCT-37A	3
3_LCT-1621010xLCT-37A_2_29_9	LCT-1621010 x LCT-37A	*	LCT-1621010	LCT-37A	3
3_GU-261xLCT-37A_2_3_1	GU-261 x LCT-37A	*	GU-261	LCT-37A	3
3_GU-261xLCT-37A_2_3_10	GU-261 x LCT-37A	*	GU-261	LCT-37A	3
3_GU-261xLCT-37A_2_3_2	GU-261 x LCT-37A	*	GU-261	LCT-37A	3
3_GU-261xLCT-37A_2_3_3	GU-261 x LCT-37A	*	GU-261	LCT-37A	3
3_GU-261xLCT-37A_2_3_4	GU-261 x LCT-37A	*	GU-261	LCT-37A	3
3_GU-261xLCT-37A_2_3_5	GU-261 x LCT-37A	*	GU-261	LCT-37A	3
3_GU-261xLCT-37A_2_3_6	GU-261 x LCT-37A	*	GU-261	LCT-37A	3
3_GU-261xLCT-37A_2_3_7	GU-261 x LCT-37A	*	GU-261	LCT-37A	3
3_GU-261xLCT-37A_2_3_8	GU-261 x LCT-37A	*	GU-261	LCT-37A	3
3_GU-261xLCT-37A_2_3_9	GU-261 x LCT-37A	*	GU-261	LCT-37A	3
3_AMAZ-15xSCA-24_2_30_1	AMAZ-15 x SCA-24	*	AMAZ-15	SCA-24	3
3_AMAZ-15xSCA-24_2_30_10	AMAZ-15 x SCA-24	*	AMAZ-15	SCA-24	3
3_AMAZ-15xSCA-24_2_30_2	AMAZ-15 x SCA-24	*	AMAZ-15	SCA-24	3
3_AMAZ-15xSCA-24_2_30_3	AMAZ-15 x SCA-24	*	AMAZ-15	SCA-24	3
3_AMAZ-15xSCA-24_2_30_4	AMAZ-15 x SCA-24	*	AMAZ-15	SCA-24	3
3_AMAZ-15xSCA-24_2_30_5	AMAZ-15 x SCA-24	*	AMAZ-15	SCA-24	3
3_AMAZ-15xSCA-24_2_30_6	AMAZ-15 x SCA-24	*	AMAZ-15	SCA-24	3
3_AMAZ-15xSCA-24_2_30_7	AMAZ-15 x SCA-24	*	AMAZ-15	SCA-24	3
3_AMAZ-15xSCA-24_2_30_8	AMAZ-15 x SCA-24	*	AMAZ-15	SCA-24	3
3_AMAZ-15xSCA-24_2_30_9	AMAZ-15 x SCA-24	*	AMAZ-15	SCA-24	3
3_AMAZ-15xLCT-37A_2_31_1	AMAZ-15 x LCT-37A	*	AMAZ-15	LCT-37A	3
3_AMAZ-15xLCT-37A_2_31_10	AMAZ-15 x LCT-37A	*	AMAZ-15	LCT-37A	3
3_AMAZ-15xLCT-37A_2_31_2	AMAZ-15 x LCT-37A	*	AMAZ-15	LCT-37A	3
3_AMAZ-15xLCT-37A_2_31_3	AMAZ-15 x LCT-37A	*	AMAZ-15	LCT-37A	3
3_AMAZ-15xLCT-37A_2_31_4	AMAZ-15 x LCT-37A	*	AMAZ-15	LCT-37A	3
3_AMAZ-15xLCT-37A_2_31_5	AMAZ-15 x LCT-37A	*	AMAZ-15	LCT-37A	3
3_AMAZ-15xLCT-37A_2_31_6	AMAZ-15 x LCT-37A	*	AMAZ-15	LCT-37A	3
3_AMAZ-15xLCT-37A_2_31_7	AMAZ-15 x LCT-37A	*	AMAZ-15	LCT-37A	3
3_AMAZ-15xLCT-37A_2_31_8	AMAZ-15 x LCT-37A	*	AMAZ-15	LCT-37A	3
3_AMAZ-15xLCT-37A_2_31_9	AMAZ-15 x LCT-37A	*	AMAZ-15	LCT-37A	3
3_P-7xCOCA-3370/5_2_33_1	P-7 x COCA-3370/5	*	P-7	COCA-3370/5	3
3_P-7xCOCA-3370/5_2_33_10	P-7 x COCA-3370/5	*	P-7	COCA-3370/5	3
3_P-7xCOCA-3370/5_2_33_2	P-7 x COCA-3370/5	*	P-7	COCA-3370/5	3
3_P-7xCOCA-3370/5_2_33_3	P-7 x COCA-3370/5	*	P-7	COCA-3370/5	3
3_P-7xCOCA-3370/5_2_33_4	P-7 x COCA-3370/5	*	P-7	COCA-3370/5	3
3_P-7xCOCA-3370/5_2_33_5	P-7 x COCA-3370/5	*	P-7	COCA-3370/5	3
3_P-7xCOCA-3370/5_2_33_6	P-7 x COCA-3370/5	*	P-7	COCA-3370/5	3
3_P-7xCOCA-3370/5_2_33_7	P-7 x COCA-3370/5	*	P-7	COCA-3370/5	3
3_P-7xCOCA-3370/5_2_33_8	P-7 x COCA-3370/5	*	P-7	COCA-3370/5	3
3_P-7xCOCA-3370/5_2_33_9	P-7 x COCA-3370/5	*	P-7	COCA-3370/5	3
3_GU-261xCOCA-3370/5_2_34_1	GU-261 x COCA-3370/5	*	GU-261	COCA-3370/5	3
3_GU-261xCOCA-3370/5_2_34_10	GU-261 x COCA-3370/5	*	GU-261	COCA-3370/5	3
3_GU-261xCOCA-3370/5_2_34_2	GU-261 x COCA-3370/5	*	GU-261	COCA-3370/5	3
3_GU-261xCOCA-3370/5_2_34_3	GU-261 x COCA-3370/5	*	GU-261	COCA-3370/5	3
3_GU-261xCOCA-3370/5_2_34_4	GU-261 x COCA-3370/5	*	GU-261	COCA-3370/5	3
3_GU-261xCOCA-3370/5_2_34_5	GU-261 x COCA-3370/5	*	GU-261	COCA-3370/5	3
3_GU-261xCOCA-3370/5_2_34_6	GU-261 x COCA-3370/5	*	GU-261	COCA-3370/5	3
3_GU-261xCOCA-3370/5_2_34_7	GU-261 x COCA-3370/5	*	GU-261	COCA-3370/5	3
3_GU-261xCOCA-3370/5_2_34_8	GU-261 x COCA-3370/5	*	GU-261	COCA-3370/5	3
3_GU-261xCOCA-3370/5_2_34_9	GU-261 x COCA-3370/5	*	GU-261	COCA-3370/5	3
3_GU-261xSCA-24_2_35_1	GU-261 x SCA-24	*	GU-261	SCA-24	3
3_GU-261xSCA-24_2_35_10	GU-261 x SCA-24	*	GU-261	SCA-24	3
3_GU-261xSCA-24_2_35_2	GU-261 x SCA-24	*	GU-261	SCA-24	3
3_GU-261xSCA-24_2_35_3	GU-261 x SCA-24	*	GU-261	SCA-24	3
3_GU-261xSCA-24_2_35_4	GU-261 x SCA-24	*	GU-261	SCA-24	3
3_GU-261xSCA-24_2_35_5	GU-261 x SCA-24	*	GU-261	SCA-24	3
3_GU-261xSCA-24_2_35_6	GU-261 x SCA-24	*	GU-261	SCA-24	3
3_GU-261xSCA-24_2_35_7	GU-261 x SCA-24	*	GU-261	SCA-24	3
3_GU-261xSCA-24_2_35_8	GU-261 x SCA-24	*	GU-261	SCA-24	3
3_GU-261xSCA-24_2_35_9	GU-261 x SCA-24	*	GU-261	SCA-24	3
3_IMC-47xSCA-24_2_36_1	IMC-47 x SCA-24	*	IMC-47	SCA-24	3
3_IMC-47xSCA-24_2_36_10	IMC-47 x SCA-24	*	IMC-47	SCA-24	3
3_IMC-47xSCA-24_2_36_2	IMC-47 x SCA-24	*	IMC-47	SCA-24	3
3_IMC-47xSCA-24_2_36_3	IMC-47 x SCA-24	*	IMC-47	SCA-24	3
3_IMC-47xSCA-24_2_36_4	IMC-47 x SCA-24	*	IMC-47	SCA-24	3
3_IMC-47xSCA-24_2_36_5	IMC-47 x SCA-24	*	IMC-47	SCA-24	3
3_IMC-47xSCA-24_2_36_6	IMC-47 x SCA-24	*	IMC-47	SCA-24	3
3_IMC-47xSCA-24_2_36_7	IMC-47 x SCA-24	*	IMC-47	SCA-24	3
3_IMC-47xSCA-24_2_36_8	IMC-47 x SCA-24	*	IMC-47	SCA-24	3
3_IMC-47xSCA-24_2_36_9	IMC-47 x SCA-24	*	IMC-47	SCA-24	3
3_GU-261xIMC-47_2_37_1	GU-261 x IMC-47	*	GU-261	IMC-47	3
3_GU-261xIMC-47_2_37_10	GU-261 x IMC-47	*	GU-261	IMC-47	3
3_GU-261xIMC-47_2_37_2	GU-261 x IMC-47	*	GU-261	IMC-47	3
3_GU-261xIMC-47_2_37_3	GU-261 x IMC-47	*	GU-261	IMC-47	3
3_GU-261xIMC-47_2_37_4	GU-261 x IMC-47	*	GU-261	IMC-47	3
3_GU-261xIMC-47_2_37_5	GU-261 x IMC-47	*	GU-261	IMC-47	3
3_GU-261xIMC-47_2_37_6	GU-261 x IMC-47	*	GU-261	IMC-47	3
3_GU-261xIMC-47_2_37_7	GU-261 x IMC-47	*	GU-261	IMC-47	3
3_GU-261xIMC-47_2_37_8	GU-261 x IMC-47	*	GU-261	IMC-47	3
3_GU-261xIMC-47_2_37_9	GU-261 x IMC-47	*	GU-261	IMC-47	3
3_P-7xCCN-51_2_38_1	P-7 x CCN-51	*	P-7	CCN-51	3
3_P-7xCCN-51_2_38_10	P-7 x CCN-51	*	P-7	CCN-51	3
3_P-7xCCN-51_2_38_2	P-7 x CCN-51	*	P-7	CCN-51	3
3_P-7xCCN-51_2_38_3	P-7 x CCN-51	*	P-7	CCN-51	3
3_P-7xCCN-51_2_38_4	P-7 x CCN-51	*	P-7	CCN-51	3
3_P-7xCCN-51_2_38_5	P-7 x CCN-51	*	P-7	CCN-51	3
3_P-7xCCN-51_2_38_6	P-7 x CCN-51	*	P-7	CCN-51	3
3_P-7xCCN-51_2_38_7	P-7 x CCN-51	*	P-7	CCN-51	3
3_P-7xCCN-51_2_38_8	P-7 x CCN-51	*	P-7	CCN-51	3
3_P-7xCCN-51_2_38_9	P-7 x CCN-51	*	P-7	CCN-51	3
3_GU-261xTSH-1188_2_39_1	GU-261 x TSH-1188	*	GU-261	TSH-1188	3
3_GU-261xTSH-1188_2_39_10	GU-261 x TSH-1188	*	GU-261	TSH-1188	3
3_GU-261xTSH-1188_2_39_2	GU-261 x TSH-1188	*	GU-261	TSH-1188	3
3_GU-261xTSH-1188_2_39_3	GU-261 x TSH-1188	*	GU-261	TSH-1188	3
3_GU-261xTSH-1188_2_39_4	GU-261 x TSH-1188	*	GU-261	TSH-1188	3
3_GU-261xTSH-1188_2_39_5	GU-261 x TSH-1188	*	GU-261	TSH-1188	3
3_GU-261xTSH-1188_2_39_6	GU-261 x TSH-1188	*	GU-261	TSH-1188	3
3_GU-261xTSH-1188_2_39_7	GU-261 x TSH-1188	*	GU-261	TSH-1188	3
3_GU-261xTSH-1188_2_39_8	GU-261 x TSH-1188	*	GU-261	TSH-1188	3
3_GU-261xTSH-1188_2_39_9	GU-261 x TSH-1188	*	GU-261	TSH-1188	3
3_COCA-3370/5xH-56_2_4_1	COCA-3370/5 x H-56	*	COCA-3370/5	H-56	3
3_COCA-3370/5xH-56_2_4_10	COCA-3370/5 x H-56	*	COCA-3370/5	H-56	3
3_COCA-3370/5xH-56_2_4_2	COCA-3370/5 x H-56	*	COCA-3370/5	H-56	3
3_COCA-3370/5xH-56_2_4_3	COCA-3370/5 x H-56	*	COCA-3370/5	H-56	3
3_COCA-3370/5xH-56_2_4_4	COCA-3370/5 x H-56	*	COCA-3370/5	H-56	3
3_COCA-3370/5xH-56_2_4_5	COCA-3370/5 x H-56	*	COCA-3370/5	H-56	3
3_COCA-3370/5xH-56_2_4_6	COCA-3370/5 x H-56	*	COCA-3370/5	H-56	3
3_COCA-3370/5xH-56_2_4_7	COCA-3370/5 x H-56	*	COCA-3370/5	H-56	3
3_COCA-3370/5xH-56_2_4_8	COCA-3370/5 x H-56	*	COCA-3370/5	H-56	3
3_COCA-3370/5xH-56_2_4_9	COCA-3370/5 x H-56	*	COCA-3370/5	H-56	3
3_CCN-51xLCT-1621010_2_41_1	CCN-51 x LCT-1621010	*	CCN-51	LCT-1621010	3
3_CCN-51xLCT-1621010_2_41_10	CCN-51 x LCT-1621010	*	CCN-51	LCT-1621010	3
3_CCN-51xLCT-1621010_2_41_2	CCN-51 x LCT-1621010	*	CCN-51	LCT-1621010	3
3_CCN-51xLCT-1621010_2_41_3	CCN-51 x LCT-1621010	*	CCN-51	LCT-1621010	3
3_CCN-51xLCT-1621010_2_41_4	CCN-51 x LCT-1621010	*	CCN-51	LCT-1621010	3
3_CCN-51xLCT-1621010_2_41_5	CCN-51 x LCT-1621010	*	CCN-51	LCT-1621010	3
3_CCN-51xLCT-1621010_2_41_6	CCN-51 x LCT-1621010	*	CCN-51	LCT-1621010	3
3_CCN-51xLCT-1621010_2_41_7	CCN-51 x LCT-1621010	*	CCN-51	LCT-1621010	3
3_CCN-51xLCT-1621010_2_41_8	CCN-51 x LCT-1621010	*	CCN-51	LCT-1621010	3
3_CCN-51xLCT-1621010_2_41_9	CCN-51 x LCT-1621010	*	CCN-51	LCT-1621010	3
3_CCN-51xCOCA-3370/5_2_42_1	CCN-51 x COCA-3370/5	*	CCN-51	COCA-3370/5	3
3_GU-261xSCA-24_2_42_10	GU-261 x SCA-24	*	GU-261	SCA-24	3
3_CCN-51xCOCA-3370/5_2_42_10	CCN-51 x COCA-3370/5	*	CCN-51	COCA-3370/5	3
3_CCN-51xCOCA-3370/5_2_42_2	CCN-51 x COCA-3370/5	*	CCN-51	COCA-3370/5	3
3_CCN-51xCOCA-3370/5_2_42_3	CCN-51 x COCA-3370/5	*	CCN-51	COCA-3370/5	3
3_CCN-51xCOCA-3370/5_2_42_4	CCN-51 x COCA-3370/5	*	CCN-51	COCA-3370/5	3
3_CCN-51xCOCA-3370/5_2_42_5	CCN-51 x COCA-3370/5	*	CCN-51	COCA-3370/5	3
3_CCN-51xCOCA-3370/5_2_42_6	CCN-51 x COCA-3370/5	*	CCN-51	COCA-3370/5	3
3_CCN-51xCOCA-3370/5_2_42_7	CCN-51 x COCA-3370/5	*	CCN-51	COCA-3370/5	3
3_CCN-51xCOCA-3370/5_2_42_8	CCN-51 x COCA-3370/5	*	CCN-51	COCA-3370/5	3
3_CCN-51xCOCA-3370/5_2_42_9	CCN-51 x COCA-3370/5	*	CCN-51	COCA-3370/5	3
3_P-7xLCT-37A_2_43_1	P-7 x LCT-37A	*	P-7	LCT-37A	3
3_P-7xLCT-37A_2_43_10	P-7 x LCT-37A	*	P-7	LCT-37A	3
3_P-7xLCT-37A_2_43_2	P-7 x LCT-37A	*	P-7	LCT-37A	3
3_P-7xLCT-37A_2_43_3	P-7 x LCT-37A	*	P-7	LCT-37A	3
3_P-7xLCT-37A_2_43_4	P-7 x LCT-37A	*	P-7	LCT-37A	3
3_P-7xLCT-37A_2_43_5	P-7 x LCT-37A	*	P-7	LCT-37A	3
3_P-7xLCT-37A_2_43_6	P-7 x LCT-37A	*	P-7	LCT-37A	3
3_P-7xLCT-37A_2_43_7	P-7 x LCT-37A	*	P-7	LCT-37A	3
3_P-7xLCT-37A_2_43_8	P-7 x LCT-37A	*	P-7	LCT-37A	3
3_P-7xLCT-37A_2_43_9	P-7 x LCT-37A	*	P-7	LCT-37A	3
3_P-7xLCT-1621010_2_44_1	P-7 x LCT-1621010	*	P-7	LCT-1621010	3
3_P-7xLCT-1621010_2_44_10	P-7 x LCT-1621010	*	P-7	LCT-1621010	3
3_P-7xLCT-1621010_2_44_2	P-7 x LCT-1621010	*	P-7	LCT-1621010	3
3_P-7xLCT-1621010_2_44_3	P-7 x LCT-1621010	*	P-7	LCT-1621010	3
3_P-7xLCT-1621010_2_44_4	P-7 x LCT-1621010	*	P-7	LCT-1621010	3
3_P-7xLCT-1621010_2_44_5	P-7 x LCT-1621010	*	P-7	LCT-1621010	3
3_P-7xLCT-1621010_2_44_6	P-7 x LCT-1621010	*	P-7	LCT-1621010	3
3_P-7xLCT-1621010_2_44_7	P-7 x LCT-1621010	*	P-7	LCT-1621010	3
3_P-7xLCT-1621010_2_44_8	P-7 x LCT-1621010	*	P-7	LCT-1621010	3
3_P-7xLCT-1621010_2_44_9	P-7 x LCT-1621010	*	P-7	LCT-1621010	3
3_CCN-51xAMAZ-15_2_45_1	CCN-51 x AMAZ-15	*	CCN-51	AMAZ-15	3
3_CCN-51xAMAZ-15_2_45_10	CCN-51 x AMAZ-15	*	CCN-51	AMAZ-15	3
3_CCN-51xAMAZ-15_2_45_2	CCN-51 x AMAZ-15	*	CCN-51	AMAZ-15	3
3_CCN-51xAMAZ-15_2_45_3	CCN-51 x AMAZ-15	*	CCN-51	AMAZ-15	3
3_CCN-51xAMAZ-15_2_45_4	CCN-51 x AMAZ-15	*	CCN-51	AMAZ-15	3
3_CCN-51xAMAZ-15_2_45_5	CCN-51 x AMAZ-15	*	CCN-51	AMAZ-15	3
3_CCN-51xAMAZ-15_2_45_6	CCN-51 x AMAZ-15	*	CCN-51	AMAZ-15	3
3_CCN-51xAMAZ-15_2_45_7	CCN-51 x AMAZ-15	*	CCN-51	AMAZ-15	3
3_CCN-51xAMAZ-15_2_45_8	CCN-51 x AMAZ-15	*	CCN-51	AMAZ-15	3
3_CCN-51xAMAZ-15_2_45_9	CCN-51 x AMAZ-15	*	CCN-51	AMAZ-15	3
3_CCN-51xSCA-24_2_46_1	CCN-51 x SCA-24	*	CCN-51	SCA-24	3
3_CCN-51xSCA-24_2_46_10	CCN-51 x SCA-24	*	CCN-51	SCA-24	3
3_CCN-51xSCA-24_2_46_2	CCN-51 x SCA-24	*	CCN-51	SCA-24	3
3_CCN-51xSCA-24_2_46_3	CCN-51 x SCA-24	*	CCN-51	SCA-24	3
3_CCN-51xSCA-24_2_46_4	CCN-51 x SCA-24	*	CCN-51	SCA-24	3
3_CCN-51xSCA-24_2_46_5	CCN-51 x SCA-24	*	CCN-51	SCA-24	3
3_CCN-51xSCA-24_2_46_6	CCN-51 x SCA-24	*	CCN-51	SCA-24	3
3_CCN-51xSCA-24_2_46_7	CCN-51 x SCA-24	*	CCN-51	SCA-24	3
3_CCN-51xSCA-24_2_46_8	CCN-51 x SCA-24	*	CCN-51	SCA-24	3
3_CCN-51xSCA-24_2_46_9	CCN-51 x SCA-24	*	CCN-51	SCA-24	3
3_GU-261xCCN-51_2_47_1	GU-261 x CCN-51	*	GU-261	CCN-51	3
3_GU-261xCCN-51_2_47_10	GU-261 x CCN-51	*	GU-261	CCN-51	3
3_GU-261xCCN-51_2_47_2	GU-261 x CCN-51	*	GU-261	CCN-51	3
3_GU-261xCCN-51_2_47_3	GU-261 x CCN-51	*	GU-261	CCN-51	3
3_GU-261xCCN-51_2_47_4	GU-261 x CCN-51	*	GU-261	CCN-51	3
3_GU-261xCCN-51_2_47_5	GU-261 x CCN-51	*	GU-261	CCN-51	3
3_GU-261xCCN-51_2_47_6	GU-261 x CCN-51	*	GU-261	CCN-51	3
3_GU-261xCCN-51_2_47_7	GU-261 x CCN-51	*	GU-261	CCN-51	3
3_GU-261xCCN-51_2_47_8	GU-261 x CCN-51	*	GU-261	CCN-51	3
3_GU-261xCCN-51_2_47_9	GU-261 x CCN-51	*	GU-261	CCN-51	3
3_P-7xAMAZ-15_2_49_1	P-7 x AMAZ-15	*	P-7	AMAZ-15	3
3_P-7xAMAZ-15_2_49_10	P-7 x AMAZ-15	*	P-7	AMAZ-15	3
3_P-7xAMAZ-15_2_49_2	P-7 x AMAZ-15	*	P-7	AMAZ-15	3
3_P-7xAMAZ-15_2_49_3	P-7 x AMAZ-15	*	P-7	AMAZ-15	3
3_P-7xAMAZ-15_2_49_4	P-7 x AMAZ-15	*	P-7	AMAZ-15	3
3_P-7xAMAZ-15_2_49_5	P-7 x AMAZ-15	*	P-7	AMAZ-15	3
3_P-7xAMAZ-15_2_49_6	P-7 x AMAZ-15	*	P-7	AMAZ-15	3
3_P-7xAMAZ-15_2_49_7	P-7 x AMAZ-15	*	P-7	AMAZ-15	3
3_P-7xAMAZ-15_2_49_8	P-7 x AMAZ-15	*	P-7	AMAZ-15	3
3_P-7xAMAZ-15_2_49_9	P-7 x AMAZ-15	*	P-7	AMAZ-15	3
3_LCT-37AxIMC-47_2_5_1	LCT-37A x IMC-47	*	LCT-37A	IMC-47	3
3_LCT-37AxIMC-47_2_5_10	LCT-37A x IMC-47	*	LCT-37A	IMC-47	3
3_LCT-37AxIMC-47_2_5_2	LCT-37A x IMC-47	*	LCT-37A	IMC-47	3
3_LCT-37AxIMC-47_2_5_3	LCT-37A x IMC-47	*	LCT-37A	IMC-47	3
3_LCT-37AxIMC-47_2_5_4	LCT-37A x IMC-47	*	LCT-37A	IMC-47	3
3_LCT-37AxSCA-24_2_5_4	LCT-37A x SCA-24	*	LCT-37A	SCA-24	3
3_LCT-37AxIMC-47_2_5_5	LCT-37A x IMC-47	*	LCT-37A	IMC-47	3
3_LCT-37AxIMC-47_2_5_6	LCT-37A x IMC-47	*	LCT-37A	IMC-47	3
3_LCT-37AxIMC-47_2_5_7	LCT-37A x IMC-47	*	LCT-37A	IMC-47	3
3_LCT-37AxIMC-47_2_5_8	LCT-37A x IMC-47	*	LCT-37A	IMC-47	3
3_LCT-37AxIMC-47_2_5_9	LCT-37A x IMC-47	*	LCT-37A	IMC-47	3
3_P-7xIMC-47_2_50_1	P-7 x IMC-47	*	P-7	IMC-47	3
3_P-7xIMC-47_2_50_10	P-7 x IMC-47	*	P-7	IMC-47	3
3_P-7xIMC-47_2_50_2	P-7 x IMC-47	*	P-7	IMC-47	3
3_P-7xIMC-47_2_50_3	P-7 x IMC-47	*	P-7	IMC-47	3
3_P-7xIMC-47_2_50_4	P-7 x IMC-47	*	P-7	IMC-47	3
3_P-7xIMC-47_2_50_5	P-7 x IMC-47	*	P-7	IMC-47	3
3_P-7xIMC-47_2_50_6	P-7 x IMC-47	*	P-7	IMC-47	3
3_P-7xIMC-47_2_50_7	P-7 x IMC-47	*	P-7	IMC-47	3
3_P-7xIMC-47_2_50_8	P-7 x IMC-47	*	P-7	IMC-47	3
3_P-7xIMC-47_2_50_9	P-7 x IMC-47	*	P-7	IMC-47	3
3_CCN-51xLCT-37A_2_51_1	CCN-51 x LCT-37A	*	CCN-51	LCT-37A	3
3_CCN-51xLCT-37A_2_51_10	CCN-51 x LCT-37A	*	CCN-51	LCT-37A	3
3_CCN-51xLCT-37A_2_51_2	CCN-51 x LCT-37A	*	CCN-51	LCT-37A	3
3_CCN-51xLCT-37A_2_51_3	CCN-51 x LCT-37A	*	CCN-51	LCT-37A	3
3_CCN-51xLCT-37A_2_51_4	CCN-51 x LCT-37A	*	CCN-51	LCT-37A	3
3_CCN-51xLCT-37A_2_51_5	CCN-51 x LCT-37A	*	CCN-51	LCT-37A	3
3_CCN-51xLCT-37A_2_51_6	CCN-51 x LCT-37A	*	CCN-51	LCT-37A	3
3_CCN-51xLCT-37A_2_51_7	CCN-51 x LCT-37A	*	CCN-51	LCT-37A	3
3_CCN-51xLCT-37A_2_51_8	CCN-51 x LCT-37A	*	CCN-51	LCT-37A	3
3_CCN-51xLCT-37A_2_51_9	CCN-51 x LCT-37A	*	CCN-51	LCT-37A	3
3_COCA-3370/5xLCT-1621010_2_52_1	COCA-3370/5 x LCT-1621010	*	COCA-3370/5	LCT-1621010	3
3_COCA-3370/5xLCT-1621010_2_52_10	COCA-3370/5 x LCT-1621010	*	COCA-3370/5	LCT-1621010	3
3_COCA-3370/5xLCT-1621010_2_52_2	COCA-3370/5 x LCT-1621010	*	COCA-3370/5	LCT-1621010	3
3_COCA-3370/5xLCT-1621010_2_52_3	COCA-3370/5 x LCT-1621010	*	COCA-3370/5	LCT-1621010	3
3_COCA-3370/5xLCT-1621010_2_52_4	COCA-3370/5 x LCT-1621010	*	COCA-3370/5	LCT-1621010	3
3_COCA-3370/5xLCT-1621010_2_52_5	COCA-3370/5 x LCT-1621010	*	COCA-3370/5	LCT-1621010	3
3_COCA-3370/5xLCT-1621010_2_52_6	COCA-3370/5 x LCT-1621010	*	COCA-3370/5	LCT-1621010	3
3_COCA-3370/5xLCT-1621010_2_52_7	COCA-3370/5 x LCT-1621010	*	COCA-3370/5	LCT-1621010	3
3_COCA-3370/5xLCT-1621010_2_52_8	COCA-3370/5 x LCT-1621010	*	COCA-3370/5	LCT-1621010	3
3_COCA-3370/5xLCT-1621010_2_52_9	COCA-3370/5 x LCT-1621010	*	COCA-3370/5	LCT-1621010	3
3_TSH-1188xIMC-47_2_6_1	TSH-1188 x IMC-47	*	TSH-1188	IMC-47	3
3_TSH-1188xIMC-47_2_6_10	TSH-1188 x IMC-47	*	TSH-1188	IMC-47	3
3_TSH-1188xIMC-47_2_6_2	TSH-1188 x IMC-47	*	TSH-1188	IMC-47	3
3_TSH-1188xIMC-47_2_6_3	TSH-1188 x IMC-47	*	TSH-1188	IMC-47	3
3_TSH-1188xIMC-47_2_6_4	TSH-1188 x IMC-47	*	TSH-1188	IMC-47	3
3_TSH-1188xIMC-47_2_6_5	TSH-1188 x IMC-47	*	TSH-1188	IMC-47	3
3_TSH-1188xIMC-47_2_6_6	TSH-1188 x IMC-47	*	TSH-1188	IMC-47	3
3_TSH-1188xIMC-47_2_6_7	TSH-1188 x IMC-47	*	TSH-1188	IMC-47	3
3_TSH-1188xIMC-47_2_6_8	TSH-1188 x IMC-47	*	TSH-1188	IMC-47	3
3_TSH-1188xIMC-47_2_6_9	TSH-1188 x IMC-47	*	TSH-1188	IMC-47	3
3_GU-261xICS-95_2_7_1	GU-261 x ICS-95	*	GU-261	ICS-95	3
3_GU-261xICS-95_2_7_10	GU-261 x ICS-95	*	GU-261	ICS-95	3
3_GU-261xICS-95_2_7_2	GU-261 x ICS-95	*	GU-261	ICS-95	3
3_GU-261xICS-95_2_7_3	GU-261 x ICS-95	*	GU-261	ICS-95	3
3_GU-261xICS-95_2_7_4	GU-261 x ICS-95	*	GU-261	ICS-95	3
3_GU-261xICS-95_2_7_5	GU-261 x ICS-95	*	GU-261	ICS-95	3
3_GU-261xICS-95_2_7_6	GU-261 x ICS-95	*	GU-261	ICS-95	3
3_GU-261xICS-95_2_7_7	GU-261 x ICS-95	*	GU-261	ICS-95	3
3_GU-261xICS-95_2_7_8	GU-261 x ICS-95	*	GU-261	ICS-95	3
3_GU-261xICS-95_2_7_9	GU-261 x ICS-95	*	GU-261	ICS-95	3
3_GU-261xLCT-1621010_2_8_1	GU-261 x LCT-1621010	*	GU-261	LCT-1621010	3
3_GU-261xLCT-1621010_2_8_10	GU-261 x LCT-1621010	*	GU-261	LCT-1621010	3
3_GU-261xLCT-1621010_2_8_2	GU-261 x LCT-1621010	*	GU-261	LCT-1621010	3
3_GU-261xLCT-1621010_2_8_3	GU-261 x LCT-1621010	*	GU-261	LCT-1621010	3
3_GU-261xLCT-1621010_2_8_4	GU-261 x LCT-1621010	*	GU-261	LCT-1621010	3
3_GU-261xLCT-1621010_2_8_5	GU-261 x LCT-1621010	*	GU-261	LCT-1621010	3
3_GU-261xLCT-1621010_2_8_6	GU-261 x LCT-1621010	*	GU-261	LCT-1621010	3
3_GU-261xLCT-1621010_2_8_7	GU-261 x LCT-1621010	*	GU-261	LCT-1621010	3
3_GU-261xLCT-1621010_2_8_8	GU-261 x LCT-1621010	*	GU-261	LCT-1621010	3
3_GU-261xLCT-1621010_2_8_9	GU-261 x LCT-1621010	*	GU-261	LCT-1621010	3
3_ICS-95xSCA-24_2_9_1	ICS-95 x SCA-24	*	ICS-95	SCA-24	3
3_ICS-95xSCA-24_2_9_10	ICS-95 x SCA-24	*	ICS-95	SCA-24	3
3_ICS-95xSCA-24_2_9_2	ICS-95 x SCA-24	*	ICS-95	SCA-24	3
3_ICS-95xSCA-24_2_9_3	ICS-95 x SCA-24	*	ICS-95	SCA-24	3
3_ICS-95xSCA-24_2_9_4	ICS-95 x SCA-24	*	ICS-95	SCA-24	3
3_ICS-95xSCA-24_2_9_5	ICS-95 x SCA-24	*	ICS-95	SCA-24	3
3_ICS-95xSCA-24_2_9_6	ICS-95 x SCA-24	*	ICS-95	SCA-24	3
3_ICS-95xSCA-24_2_9_7	ICS-95 x SCA-24	*	ICS-95	SCA-24	3
3_ICS-95xSCA-24_2_9_8	ICS-95 x SCA-24	*	ICS-95	SCA-24	3
3_ICS-95xSCA-24_2_9_9	ICS-95 x SCA-24	*	ICS-95	SCA-24	3
3_COCA-3370/5xLCT-1621010_3_10_1	COCA-3370/5 x LCT-1621010	*	COCA-3370/5	LCT-1621010	3
3_TSH-1188xICS-95_3_10_1	TSH-1188 x ICS-95	*	TSH-1188	ICS-95	3
3_COCA-3370/5xLCT-1621010_3_10_10	COCA-3370/5 x LCT-1621010	*	COCA-3370/5	LCT-1621010	3
3_COCA-3370/5xLCT-1621010_3_10_2	COCA-3370/5 x LCT-1621010	*	COCA-3370/5	LCT-1621010	3
3_COCA-3370/5xLCT-1621010_3_10_3	COCA-3370/5 x LCT-1621010	*	COCA-3370/5	LCT-1621010	3
3_COCA-3370/5xLCT-1621010_3_10_4	COCA-3370/5 x LCT-1621010	*	COCA-3370/5	LCT-1621010	3
3_COCA-3370/5xLCT-1621010_3_10_5	COCA-3370/5 x LCT-1621010	*	COCA-3370/5	LCT-1621010	3
3_COCA-3370/5xLCT-1621010_3_10_6	COCA-3370/5 x LCT-1621010	*	COCA-3370/5	LCT-1621010	3
3_COCA-3370/5xLCT-1621010_3_10_7	COCA-3370/5 x LCT-1621010	*	COCA-3370/5	LCT-1621010	3
3_COCA-3370/5xLCT-1621010_3_10_8	COCA-3370/5 x LCT-1621010	*	COCA-3370/5	LCT-1621010	3
3_COCA-3370/5xLCT-1621010_3_10_9	COCA-3370/5 x LCT-1621010	*	COCA-3370/5	LCT-1621010	3
3_COCA-3370/5xLCT-1621010_3_11_1	COCA-3370/5 x LCT-1621010	*	COCA-3370/5	LCT-1621010	3
3_LCT-37AxSCA-24_3_11_1	LCT-37A x SCA-24	*	LCT-37A	SCA-24	3
3_LCT-37AxSCA-24_3_11_10	LCT-37A x SCA-24	*	LCT-37A	SCA-24	3
3_LCT-37AxSCA-24_3_11_2	LCT-37A x SCA-24	*	LCT-37A	SCA-24	3
3_LCT-37AxSCA-24_3_11_3	LCT-37A x SCA-24	*	LCT-37A	SCA-24	3
3_LCT-37AxSCA-24_3_11_4	LCT-37A x SCA-24	*	LCT-37A	SCA-24	3
3_LCT-37AxSCA-24_3_11_5	LCT-37A x SCA-24	*	LCT-37A	SCA-24	3
3_LCT-37AxSCA-24_3_11_6	LCT-37A x SCA-24	*	LCT-37A	SCA-24	3
3_LCT-37AxSCA-24_3_11_7	LCT-37A x SCA-24	*	LCT-37A	SCA-24	3
3_LCT-37AxSCA-24_3_11_8	LCT-37A x SCA-24	*	LCT-37A	SCA-24	3
3_LCT-37AxSCA-24_3_11_9	LCT-37A x SCA-24	*	LCT-37A	SCA-24	3
3_LCT-37AxSCA-24_3_12_1	LCT-37A x SCA-24	*	LCT-37A	SCA-24	3
3_TSH-1188xIMC-47_3_12_1	TSH-1188 x IMC-47	*	TSH-1188	IMC-47	3
3_TSH-1188xIMC-47_3_12_10	TSH-1188 x IMC-47	*	TSH-1188	IMC-47	3
3_TSH-1188xIMC-47_3_12_2	TSH-1188 x IMC-47	*	TSH-1188	IMC-47	3
3_TSH-1188xIMC-47_3_12_3	TSH-1188 x IMC-47	*	TSH-1188	IMC-47	3
3_TSH-1188xIMC-47_3_12_4	TSH-1188 x IMC-47	*	TSH-1188	IMC-47	3
3_TSH-1188xIMC-47_3_12_5	TSH-1188 x IMC-47	*	TSH-1188	IMC-47	3
3_TSH-1188xIMC-47_3_12_6	TSH-1188 x IMC-47	*	TSH-1188	IMC-47	3
3_TSH-1188xIMC-47_3_12_7	TSH-1188 x IMC-47	*	TSH-1188	IMC-47	3
3_TSH-1188xIMC-47_3_12_8	TSH-1188 x IMC-47	*	TSH-1188	IMC-47	3
3_TSH-1188xIMC-47_3_12_9	TSH-1188 x IMC-47	*	TSH-1188	IMC-47	3
3_COCA-3370/5xICS-95_3_13_1	COCA-3370/5 x ICS-95	*	COCA-3370/5	ICS-95	3
3_TSH-1188xIMC-47_3_13_1	TSH-1188 x IMC-47	*	TSH-1188	IMC-47	3
3_COCA-3370/5xICS-95_3_13_10	COCA-3370/5 x ICS-95	*	COCA-3370/5	ICS-95	3
3_COCA-3370/5xICS-95_3_13_2	COCA-3370/5 x ICS-95	*	COCA-3370/5	ICS-95	3
3_COCA-3370/5xICS-95_3_13_3	COCA-3370/5 x ICS-95	*	COCA-3370/5	ICS-95	3
3_COCA-3370/5xICS-95_3_13_4	COCA-3370/5 x ICS-95	*	COCA-3370/5	ICS-95	3
3_COCA-3370/5xICS-95_3_13_5	COCA-3370/5 x ICS-95	*	COCA-3370/5	ICS-95	3
3_COCA-3370/5xICS-95_3_13_6	COCA-3370/5 x ICS-95	*	COCA-3370/5	ICS-95	3
3_COCA-3370/5xICS-95_3_13_7	COCA-3370/5 x ICS-95	*	COCA-3370/5	ICS-95	3
3_COCA-3370/5xICS-95_3_13_8	COCA-3370/5 x ICS-95	*	COCA-3370/5	ICS-95	3
3_COCA-3370/5xICS-95_3_13_9	COCA-3370/5 x ICS-95	*	COCA-3370/5	ICS-95	3
3_H-56xIMC-47_3_14_1	H-56 x IMC-47	*	H-56	IMC-47	3
3_COCA-3370/5xICS-95_3_14_1	COCA-3370/5 x ICS-95	*	COCA-3370/5	ICS-95	3
3_H-56xIMC-47_3_14_10	H-56 x IMC-47	*	H-56	IMC-47	3
3_H-56xIMC-47_3_14_2	H-56 x IMC-47	*	H-56	IMC-47	3
3_H-56xIMC-47_3_14_3	H-56 x IMC-47	*	H-56	IMC-47	3
3_H-56xIMC-47_3_14_4	H-56 x IMC-47	*	H-56	IMC-47	3
3_H-56xIMC-47_3_14_5	H-56 x IMC-47	*	H-56	IMC-47	3
3_H-56xIMC-47_3_14_6	H-56 x IMC-47	*	H-56	IMC-47	3
3_H-56xIMC-47_3_14_7	H-56 x IMC-47	*	H-56	IMC-47	3
3_H-56xIMC-47_3_14_8	H-56 x IMC-47	*	H-56	IMC-47	3
3_H-56xIMC-47_3_14_9	H-56 x IMC-47	*	H-56	IMC-47	3
3_H-56xIMC-47_3_15_1	H-56 x IMC-47	*	H-56	IMC-47	3
3_LCT-37AxH-56_3_15_1	LCT-37A x H-56	*	LCT-37A	H-56	3
3_LCT-37AxH-56_3_15_10	LCT-37A x H-56	*	LCT-37A	H-56	3
3_LCT-37AxH-56_3_15_2	LCT-37A x H-56	*	LCT-37A	H-56	3
3_LCT-37AxH-56_3_15_3	LCT-37A x H-56	*	LCT-37A	H-56	3
3_LCT-37AxH-56_3_15_4	LCT-37A x H-56	*	LCT-37A	H-56	3
3_LCT-37AxH-56_3_15_5	LCT-37A x H-56	*	LCT-37A	H-56	3
3_LCT-37AxH-56_3_15_6	LCT-37A x H-56	*	LCT-37A	H-56	3
3_LCT-37AxH-56_3_15_7	LCT-37A x H-56	*	LCT-37A	H-56	3
3_LCT-37AxH-56_3_15_8	LCT-37A x H-56	*	LCT-37A	H-56	3
3_LCT-37AxH-56_3_15_9	LCT-37A x H-56	*	LCT-37A	H-56	3
3_LCT-37AxH-56_3_16_1	LCT-37A x H-56	*	LCT-37A	H-56	3
3_TSH-1188xH-56_3_16_1	TSH-1188 x H-56	*	TSH-1188	H-56	3
3_TSH-1188xH-56_3_16_10	TSH-1188 x H-56	*	TSH-1188	H-56	3
3_TSH-1188xH-56_3_16_2	TSH-1188 x H-56	*	TSH-1188	H-56	3
3_TSH-1188xH-56_3_16_3	TSH-1188 x H-56	*	TSH-1188	H-56	3
3_TSH-1188xH-56_3_16_4	TSH-1188 x H-56	*	TSH-1188	H-56	3
3_TSH-1188xH-56_3_16_5	TSH-1188 x H-56	*	TSH-1188	H-56	3
3_TSH-1188xH-56_3_16_6	TSH-1188 x H-56	*	TSH-1188	H-56	3
3_TSH-1188xH-56_3_16_7	TSH-1188 x H-56	*	TSH-1188	H-56	3
3_TSH-1188xH-56_3_16_8	TSH-1188 x H-56	*	TSH-1188	H-56	3
3_TSH-1188xH-56_3_16_9	TSH-1188 x H-56	*	TSH-1188	H-56	3
3_COCA-3370/5xLCT-37A_3_18_1	COCA-3370/5 x LCT-37A	*	COCA-3370/5	LCT-37A	3
3_TSH-1188xH-56_3_18_1	TSH-1188 x H-56	*	TSH-1188	H-56	3
3_COCA-3370/5xLCT-37A_3_18_10	COCA-3370/5 x LCT-37A	*	COCA-3370/5	LCT-37A	3
3_COCA-3370/5xLCT-37A_3_18_2	COCA-3370/5 x LCT-37A	*	COCA-3370/5	LCT-37A	3
3_COCA-3370/5xLCT-37A_3_18_3	COCA-3370/5 x LCT-37A	*	COCA-3370/5	LCT-37A	3
3_COCA-3370/5xLCT-37A_3_18_4	COCA-3370/5 x LCT-37A	*	COCA-3370/5	LCT-37A	3
3_COCA-3370/5xLCT-37A_3_18_5	COCA-3370/5 x LCT-37A	*	COCA-3370/5	LCT-37A	3
3_COCA-3370/5xLCT-37A_3_18_6	COCA-3370/5 x LCT-37A	*	COCA-3370/5	LCT-37A	3
3_COCA-3370/5xLCT-37A_3_18_7	COCA-3370/5 x LCT-37A	*	COCA-3370/5	LCT-37A	3
3_COCA-3370/5xLCT-37A_3_18_8	COCA-3370/5 x LCT-37A	*	COCA-3370/5	LCT-37A	3
3_COCA-3370/5xLCT-37A_3_18_9	COCA-3370/5 x LCT-37A	*	COCA-3370/5	LCT-37A	3
3_COCA-3370/5xLCT-37A_3_19_1	COCA-3370/5 x LCT-37A	*	COCA-3370/5	LCT-37A	3
3_GU-261xH-56_3_19_1	GU-261 x H-56	*	GU-261	H-56	3
3_GU-261xH-56_3_19_10	GU-261 x H-56	*	GU-261	H-56	3
3_GU-261xH-56_3_19_2	GU-261 x H-56	*	GU-261	H-56	3
3_GU-261xH-56_3_19_3	GU-261 x H-56	*	GU-261	H-56	3
3_GU-261xH-56_3_19_4	GU-261 x H-56	*	GU-261	H-56	3
3_GU-261xH-56_3_19_5	GU-261 x H-56	*	GU-261	H-56	3
3_GU-261xH-56_3_19_6	GU-261 x H-56	*	GU-261	H-56	3
3_GU-261xH-56_3_19_7	GU-261 x H-56	*	GU-261	H-56	3
3_GU-261xH-56_3_19_8	GU-261 x H-56	*	GU-261	H-56	3
3_GU-261xH-56_3_19_9	GU-261 x H-56	*	GU-261	H-56	3
3_TSH-1188xLCT-37A_3_2_1	TSH-1188 x LCT-37A	*	TSH-1188	LCT-37A	3
3_TSH-1188xLCT-1621010_3_2_10	TSH-1188 x LCT-1621010	*	TSH-1188	LCT-1621010	3
3_TSH-1188xLCT-37A_3_2_10	TSH-1188 x LCT-37A	*	TSH-1188	LCT-37A	3
3_TSH-1188xLCT-37A_3_2_2	TSH-1188 x LCT-37A	*	TSH-1188	LCT-37A	3
3_TSH-1188xLCT-37A_3_2_3	TSH-1188 x LCT-37A	*	TSH-1188	LCT-37A	3
3_TSH-1188xLCT-1621010_3_2_4	TSH-1188 x LCT-1621010	*	TSH-1188	LCT-1621010	3
3_TSH-1188xLCT-37A_3_2_4	TSH-1188 x LCT-37A	*	TSH-1188	LCT-37A	3
3_TSH-1188xLCT-37A_3_2_5	TSH-1188 x LCT-37A	*	TSH-1188	LCT-37A	3
3_TSH-1188xLCT-37A_3_2_6	TSH-1188 x LCT-37A	*	TSH-1188	LCT-37A	3
3_TSH-1188xLCT-37A_3_2_7	TSH-1188 x LCT-37A	*	TSH-1188	LCT-37A	3
3_TSH-1188xLCT-37A_3_2_8	TSH-1188 x LCT-37A	*	TSH-1188	LCT-37A	3
3_TSH-1188xLCT-37A_3_2_9	TSH-1188 x LCT-37A	*	TSH-1188	LCT-37A	3
3_H-56xSCA-24_3_20_1	H-56 x SCA-24	*	H-56	SCA-24	3
3_GU-261xH-56_3_20_1	GU-261 x H-56	*	GU-261	H-56	3
3_H-56xSCA-24_3_20_10	H-56 x SCA-24	*	H-56	SCA-24	3
3_H-56xSCA-24_3_20_2	H-56 x SCA-24	*	H-56	SCA-24	3
3_H-56xSCA-24_3_20_3	H-56 x SCA-24	*	H-56	SCA-24	3
3_H-56xSCA-24_3_20_4	H-56 x SCA-24	*	H-56	SCA-24	3
3_H-56xSCA-24_3_20_5	H-56 x SCA-24	*	H-56	SCA-24	3
3_H-56xSCA-24_3_20_6	H-56 x SCA-24	*	H-56	SCA-24	3
3_H-56xSCA-24_3_20_7	H-56 x SCA-24	*	H-56	SCA-24	3
3_H-56xSCA-24_3_20_8	H-56 x SCA-24	*	H-56	SCA-24	3
3_H-56xSCA-24_3_20_9	H-56 x SCA-24	*	H-56	SCA-24	3
3_H-56xSCA-24_3_21_1	H-56 x SCA-24	*	H-56	SCA-24	3
3_COCA-3370/5xSCA-24_3_21_1	COCA-3370/5 x SCA-24	*	COCA-3370/5	SCA-24	3
3_COCA-3370/5xSCA-24_3_21_10	COCA-3370/5 x SCA-24	*	COCA-3370/5	SCA-24	3
3_COCA-3370/5xSCA-24_3_21_2	COCA-3370/5 x SCA-24	*	COCA-3370/5	SCA-24	3
3_COCA-3370/5xSCA-24_3_21_3	COCA-3370/5 x SCA-24	*	COCA-3370/5	SCA-24	3
3_COCA-3370/5xSCA-24_3_21_4	COCA-3370/5 x SCA-24	*	COCA-3370/5	SCA-24	3
3_COCA-3370/5xSCA-24_3_21_5	COCA-3370/5 x SCA-24	*	COCA-3370/5	SCA-24	3
3_COCA-3370/5xSCA-24_3_21_6	COCA-3370/5 x SCA-24	*	COCA-3370/5	SCA-24	3
3_COCA-3370/5xSCA-24_3_21_7	COCA-3370/5 x SCA-24	*	COCA-3370/5	SCA-24	3
3_COCA-3370/5xSCA-24_3_21_8	COCA-3370/5 x SCA-24	*	COCA-3370/5	SCA-24	3
3_COCA-3370/5xSCA-24_3_21_9	COCA-3370/5 x SCA-24	*	COCA-3370/5	SCA-24	3
3_COCA-3370/5xSCA-24_3_22_1	COCA-3370/5 x SCA-24	*	COCA-3370/5	SCA-24	3
3_GU-261xICS-95_3_22_1	GU-261 x ICS-95	*	GU-261	ICS-95	3
3_GU-261xICS-95_3_22_10	GU-261 x ICS-95	*	GU-261	ICS-95	3
3_GU-261xICS-95_3_22_2	GU-261 x ICS-95	*	GU-261	ICS-95	3
3_GU-261xICS-95_3_22_3	GU-261 x ICS-95	*	GU-261	ICS-95	3
3_GU-261xICS-95_3_22_4	GU-261 x ICS-95	*	GU-261	ICS-95	3
3_GU-261xICS-95_3_22_5	GU-261 x ICS-95	*	GU-261	ICS-95	3
3_GU-261xICS-95_3_22_6	GU-261 x ICS-95	*	GU-261	ICS-95	3
3_GU-261xICS-95_3_22_7	GU-261 x ICS-95	*	GU-261	ICS-95	3
3_GU-261xICS-95_3_22_8	GU-261 x ICS-95	*	GU-261	ICS-95	3
3_GU-261xICS-95_3_22_9	GU-261 x ICS-95	*	GU-261	ICS-95	3
3_GU-261xICS-95_3_23_1	GU-261 x ICS-95	*	GU-261	ICS-95	3
3_TSH-1188xLCT-1621010_3_23_1	TSH-1188 x LCT-1621010	*	TSH-1188	LCT-1621010	3
3_TSH-1188xLCT-1621010_3_23_10	TSH-1188 x LCT-1621010	*	TSH-1188	LCT-1621010	3
3_TSH-1188xLCT-1621010_3_23_2	TSH-1188 x LCT-1621010	*	TSH-1188	LCT-1621010	3
3_TSH-1188xLCT-1621010_3_23_3	TSH-1188 x LCT-1621010	*	TSH-1188	LCT-1621010	3
3_TSH-1188xLCT-1621010_3_23_4	TSH-1188 x LCT-1621010	*	TSH-1188	LCT-1621010	3
3_TSH-1188xLCT-1621010_3_23_5	TSH-1188 x LCT-1621010	*	TSH-1188	LCT-1621010	3
3_TSH-1188xLCT-1621010_3_23_6	TSH-1188 x LCT-1621010	*	TSH-1188	LCT-1621010	3
3_TSH-1188xLCT-1621010_3_23_7	TSH-1188 x LCT-1621010	*	TSH-1188	LCT-1621010	3
3_TSH-1188xLCT-1621010_3_23_8	TSH-1188 x LCT-1621010	*	TSH-1188	LCT-1621010	3
3_TSH-1188xLCT-1621010_3_23_9	TSH-1188 x LCT-1621010	*	TSH-1188	LCT-1621010	3
3_COCA-3370/5xH-56_3_24_1	COCA-3370/5 x H-56	*	COCA-3370/5	H-56	3
3_TSH-1188xLCT-1621010_3_24_1	TSH-1188 x LCT-1621010	*	TSH-1188	LCT-1621010	3
3_COCA-3370/5xH-56_3_24_10	COCA-3370/5 x H-56	*	COCA-3370/5	H-56	3
3_COCA-3370/5xH-56_3_24_2	COCA-3370/5 x H-56	*	COCA-3370/5	H-56	3
3_COCA-3370/5xH-56_3_24_3	COCA-3370/5 x H-56	*	COCA-3370/5	H-56	3
3_COCA-3370/5xH-56_3_24_4	COCA-3370/5 x H-56	*	COCA-3370/5	H-56	3
3_COCA-3370/5xH-56_3_24_5	COCA-3370/5 x H-56	*	COCA-3370/5	H-56	3
3_COCA-3370/5xH-56_3_24_6	COCA-3370/5 x H-56	*	COCA-3370/5	H-56	3
3_COCA-3370/5xH-56_3_24_7	COCA-3370/5 x H-56	*	COCA-3370/5	H-56	3
3_COCA-3370/5xH-56_3_24_8	COCA-3370/5 x H-56	*	COCA-3370/5	H-56	3
3_COCA-3370/5xH-56_3_24_9	COCA-3370/5 x H-56	*	COCA-3370/5	H-56	3
3_COCA-3370/5xH-56_3_26_1	COCA-3370/5 x H-56	*	COCA-3370/5	H-56	3
3_LCT-1621010xSCA-24_3_26_1	LCT-1621010 x SCA-24	*	LCT-1621010	SCA-24	3
3_LCT-1621010xSCA-24_3_26_10	LCT-1621010 x SCA-24	*	LCT-1621010	SCA-24	3
3_LCT-1621010xSCA-24_3_26_2	LCT-1621010 x SCA-24	*	LCT-1621010	SCA-24	3
3_LCT-1621010xSCA-24_3_26_3	LCT-1621010 x SCA-24	*	LCT-1621010	SCA-24	3
3_LCT-1621010xSCA-24_3_26_4	LCT-1621010 x SCA-24	*	LCT-1621010	SCA-24	3
3_LCT-1621010xSCA-24_3_26_5	LCT-1621010 x SCA-24	*	LCT-1621010	SCA-24	3
3_LCT-1621010xSCA-24_3_26_6	LCT-1621010 x SCA-24	*	LCT-1621010	SCA-24	3
3_LCT-1621010xSCA-24_3_26_7	LCT-1621010 x SCA-24	*	LCT-1621010	SCA-24	3
3_LCT-1621010xSCA-24_3_26_8	LCT-1621010 x SCA-24	*	LCT-1621010	SCA-24	3
3_LCT-1621010xSCA-24_3_26_9	LCT-1621010 x SCA-24	*	LCT-1621010	SCA-24	3
3_AMAZ-15xH-56_3_27_1	AMAZ-15 x H-56	*	AMAZ-15	H-56	3
3_LCT-1621010xSCA-24_3_27_1	LCT-1621010 x SCA-24	*	LCT-1621010	SCA-24	3
3_AMAZ-15xH-56_3_27_10	AMAZ-15 x H-56	*	AMAZ-15	H-56	3
3_AMAZ-15xH-56_3_27_2	AMAZ-15 x H-56	*	AMAZ-15	H-56	3
3_AMAZ-15xH-56_3_27_3	AMAZ-15 x H-56	*	AMAZ-15	H-56	3
3_AMAZ-15xH-56_3_27_4	AMAZ-15 x H-56	*	AMAZ-15	H-56	3
3_AMAZ-15xH-56_3_27_5	AMAZ-15 x H-56	*	AMAZ-15	H-56	3
3_AMAZ-15xH-56_3_27_6	AMAZ-15 x H-56	*	AMAZ-15	H-56	3
3_AMAZ-15xH-56_3_27_7	AMAZ-15 x H-56	*	AMAZ-15	H-56	3
3_AMAZ-15xH-56_3_27_8	AMAZ-15 x H-56	*	AMAZ-15	H-56	3
3_AMAZ-15xH-56_3_27_9	AMAZ-15 x H-56	*	AMAZ-15	H-56	3
3_AMAZ-15xH-56_3_28_1	AMAZ-15 x H-56	*	AMAZ-15	H-56	3
3_TSH-1188xLCT-37A_3_28_1	TSH-1188 x LCT-37A	*	TSH-1188	LCT-37A	3
3_TSH-1188xLCT-37A_3_28_10	TSH-1188 x LCT-37A	*	TSH-1188	LCT-37A	3
3_TSH-1188xLCT-37A_3_28_2	TSH-1188 x LCT-37A	*	TSH-1188	LCT-37A	3
3_TSH-1188xLCT-37A_3_28_3	TSH-1188 x LCT-37A	*	TSH-1188	LCT-37A	3
3_TSH-1188xLCT-37A_3_28_4	TSH-1188 x LCT-37A	*	TSH-1188	LCT-37A	3
3_TSH-1188xLCT-37A_3_28_5	TSH-1188 x LCT-37A	*	TSH-1188	LCT-37A	3
3_TSH-1188xLCT-37A_3_28_6	TSH-1188 x LCT-37A	*	TSH-1188	LCT-37A	3
3_TSH-1188xLCT-37A_3_28_7	TSH-1188 x LCT-37A	*	TSH-1188	LCT-37A	3
3_TSH-1188xLCT-37A_3_28_8	TSH-1188 x LCT-37A	*	TSH-1188	LCT-37A	3
3_TSH-1188xLCT-37A_3_28_9	TSH-1188 x LCT-37A	*	TSH-1188	LCT-37A	3
3_TSH-1188xLCT-37A_3_29_1	TSH-1188 x LCT-37A	*	TSH-1188	LCT-37A	3
3_LCT-1621010xH-56_3_29_1	LCT-1621010 x H-56	*	LCT-1621010	H-56	3
3_LCT-1621010xH-56_3_29_10	LCT-1621010 x H-56	*	LCT-1621010	H-56	3
3_LCT-1621010xH-56_3_29_2	LCT-1621010 x H-56	*	LCT-1621010	H-56	3
3_LCT-1621010xH-56_3_29_3	LCT-1621010 x H-56	*	LCT-1621010	H-56	3
3_LCT-1621010xH-56_3_29_4	LCT-1621010 x H-56	*	LCT-1621010	H-56	3
3_LCT-1621010xH-56_3_29_5	LCT-1621010 x H-56	*	LCT-1621010	H-56	3
3_LCT-1621010xH-56_3_29_6	LCT-1621010 x H-56	*	LCT-1621010	H-56	3
3_LCT-1621010xH-56_3_29_7	LCT-1621010 x H-56	*	LCT-1621010	H-56	3
3_LCT-1621010xH-56_3_29_8	LCT-1621010 x H-56	*	LCT-1621010	H-56	3
3_LCT-1621010xH-56_3_29_9	LCT-1621010 x H-56	*	LCT-1621010	H-56	3
3_GU-261xLCT-1621010_3_3_1	GU-261 x LCT-1621010	*	GU-261	LCT-1621010	3
3_GU-261xLCT-1621010_3_3_10	GU-261 x LCT-1621010	*	GU-261	LCT-1621010	3
3_GU-261xLCT-1621010_3_3_2	GU-261 x LCT-1621010	*	GU-261	LCT-1621010	3
3_GU-261xLCT-1621010_3_3_3	GU-261 x LCT-1621010	*	GU-261	LCT-1621010	3
3_GU-261xLCT-1621010_3_3_4	GU-261 x LCT-1621010	*	GU-261	LCT-1621010	3
3_GU-261xLCT-1621010_3_3_5	GU-261 x LCT-1621010	*	GU-261	LCT-1621010	3
3_GU-261xLCT-1621010_3_3_6	GU-261 x LCT-1621010	*	GU-261	LCT-1621010	3
3_GU-261xLCT-1621010_3_3_7	GU-261 x LCT-1621010	*	GU-261	LCT-1621010	3
3_GU-261xLCT-1621010_3_3_8	GU-261 x LCT-1621010	*	GU-261	LCT-1621010	3
3_GU-261xLCT-1621010_3_3_9	GU-261 x LCT-1621010	*	GU-261	LCT-1621010	3
3_AMAZ-15xSCA-24_3_30_1	AMAZ-15 x SCA-24	*	AMAZ-15	SCA-24	3
3_LCT-1621010xH-56_3_30_1	LCT-1621010 x H-56	*	LCT-1621010	H-56	3
3_AMAZ-15xSCA-24_3_30_10	AMAZ-15 x SCA-24	*	AMAZ-15	SCA-24	3
3_AMAZ-15xSCA-24_3_30_2	AMAZ-15 x SCA-24	*	AMAZ-15	SCA-24	3
3_AMAZ-15xSCA-24_3_30_3	AMAZ-15 x SCA-24	*	AMAZ-15	SCA-24	3
3_AMAZ-15xSCA-24_3_30_4	AMAZ-15 x SCA-24	*	AMAZ-15	SCA-24	3
3_AMAZ-15xSCA-24_3_30_5	AMAZ-15 x SCA-24	*	AMAZ-15	SCA-24	3
3_AMAZ-15xSCA-24_3_30_6	AMAZ-15 x SCA-24	*	AMAZ-15	SCA-24	3
3_AMAZ-15xSCA-24_3_30_7	AMAZ-15 x SCA-24	*	AMAZ-15	SCA-24	3
3_AMAZ-15xSCA-24_3_30_8	AMAZ-15 x SCA-24	*	AMAZ-15	SCA-24	3
3_AMAZ-15xSCA-24_3_30_9	AMAZ-15 x SCA-24	*	AMAZ-15	SCA-24	3
3_AMAZ-15xLCT-37A_3_31_1	AMAZ-15 x LCT-37A	*	AMAZ-15	LCT-37A	3
3_AMAZ-15xSCA-24_3_31_1	AMAZ-15 x SCA-24	*	AMAZ-15	SCA-24	3
3_AMAZ-15xLCT-37A_3_31_10	AMAZ-15 x LCT-37A	*	AMAZ-15	LCT-37A	3
3_AMAZ-15xLCT-37A_3_31_2	AMAZ-15 x LCT-37A	*	AMAZ-15	LCT-37A	3
3_AMAZ-15xLCT-37A_3_31_3	AMAZ-15 x LCT-37A	*	AMAZ-15	LCT-37A	3
3_AMAZ-15xLCT-37A_3_31_4	AMAZ-15 x LCT-37A	*	AMAZ-15	LCT-37A	3
3_AMAZ-15xLCT-37A_3_31_5	AMAZ-15 x LCT-37A	*	AMAZ-15	LCT-37A	3
3_AMAZ-15xLCT-37A_3_31_6	AMAZ-15 x LCT-37A	*	AMAZ-15	LCT-37A	3
3_AMAZ-15xLCT-37A_3_31_7	AMAZ-15 x LCT-37A	*	AMAZ-15	LCT-37A	3
3_AMAZ-15xLCT-37A_3_31_8	AMAZ-15 x LCT-37A	*	AMAZ-15	LCT-37A	3
3_AMAZ-15xLCT-37A_3_31_9	AMAZ-15 x LCT-37A	*	AMAZ-15	LCT-37A	3
3_AMAZ-15xICS-95_3_32_1	AMAZ-15 x ICS-95	*	AMAZ-15	ICS-95	3
3_AMAZ-15xLCT-37A_3_32_1	AMAZ-15 x LCT-37A	*	AMAZ-15	LCT-37A	3
3_AMAZ-15xICS-95_3_32_10	AMAZ-15 x ICS-95	*	AMAZ-15	ICS-95	3
3_AMAZ-15xICS-95_3_32_2	AMAZ-15 x ICS-95	*	AMAZ-15	ICS-95	3
3_AMAZ-15xICS-95_3_32_3	AMAZ-15 x ICS-95	*	AMAZ-15	ICS-95	3
3_AMAZ-15xICS-95_3_32_4	AMAZ-15 x ICS-95	*	AMAZ-15	ICS-95	3
3_AMAZ-15xICS-95_3_32_5	AMAZ-15 x ICS-95	*	AMAZ-15	ICS-95	3
3_AMAZ-15xICS-95_3_32_6	AMAZ-15 x ICS-95	*	AMAZ-15	ICS-95	3
3_AMAZ-15xICS-95_3_32_7	AMAZ-15 x ICS-95	*	AMAZ-15	ICS-95	3
3_AMAZ-15xICS-95_3_32_8	AMAZ-15 x ICS-95	*	AMAZ-15	ICS-95	3
3_AMAZ-15xICS-95_3_32_9	AMAZ-15 x ICS-95	*	AMAZ-15	ICS-95	3
3_AMAZ-15xLCT-37A_3_32_9	AMAZ-15 x LCT-37A	*	AMAZ-15	LCT-37A	3
3_AMAZ-15xICS-95_3_34_1	AMAZ-15 x ICS-95	*	AMAZ-15	ICS-95	3
3_IMC-47xSCA-24_3_34_1	IMC-47 x SCA-24	*	IMC-47	SCA-24	3
3_IMC-47xSCA-24_3_34_10	IMC-47 x SCA-24	*	IMC-47	SCA-24	3
3_IMC-47xSCA-24_3_34_2	IMC-47 x SCA-24	*	IMC-47	SCA-24	3
3_IMC-47xSCA-24_3_34_3	IMC-47 x SCA-24	*	IMC-47	SCA-24	3
3_IMC-47xSCA-24_3_34_4	IMC-47 x SCA-24	*	IMC-47	SCA-24	3
3_IMC-47xSCA-24_3_34_5	IMC-47 x SCA-24	*	IMC-47	SCA-24	3
3_IMC-47xSCA-24_3_34_6	IMC-47 x SCA-24	*	IMC-47	SCA-24	3
3_IMC-47xSCA-24_3_34_7	IMC-47 x SCA-24	*	IMC-47	SCA-24	3
3_IMC-47xSCA-24_3_34_8	IMC-47 x SCA-24	*	IMC-47	SCA-24	3
3_IMC-47xSCA-24_3_34_9	IMC-47 x SCA-24	*	IMC-47	SCA-24	3
3_CCN-51xLCT-1621010_3_35_1	CCN-51 x LCT-1621010	*	CCN-51	LCT-1621010	3
3_IMC-47xSCA-24_3_35_1	IMC-47 x SCA-24	*	IMC-47	SCA-24	3
3_CCN-51xLCT-1621010_3_35_10	CCN-51 x LCT-1621010	*	CCN-51	LCT-1621010	3
3_CCN-51xLCT-1621010_3_35_2	CCN-51 x LCT-1621010	*	CCN-51	LCT-1621010	3
3_CCN-51xLCT-1621010_3_35_3	CCN-51 x LCT-1621010	*	CCN-51	LCT-1621010	3
3_CCN-51xLCT-1621010_3_35_4	CCN-51 x LCT-1621010	*	CCN-51	LCT-1621010	3
3_CCN-51xLCT-1621010_3_35_5	CCN-51 x LCT-1621010	*	CCN-51	LCT-1621010	3
3_CCN-51xLCT-1621010_3_35_6	CCN-51 x LCT-1621010	*	CCN-51	LCT-1621010	3
3_CCN-51xLCT-1621010_3_35_7	CCN-51 x LCT-1621010	*	CCN-51	LCT-1621010	3
3_CCN-51xLCT-1621010_3_35_8	CCN-51 x LCT-1621010	*	CCN-51	LCT-1621010	3
3_CCN-51xLCT-1621010_3_35_9	CCN-51 x LCT-1621010	*	CCN-51	LCT-1621010	3
3_CCN-51xLCT-1621010_3_36_1	CCN-51 x LCT-1621010	*	CCN-51	LCT-1621010	3
3_P-7xAMAZ-15_3_36_1	P-7 x AMAZ-15	*	P-7	AMAZ-15	3
3_P-7xAMAZ-15_3_36_10	P-7 x AMAZ-15	*	P-7	AMAZ-15	3
3_P-7xAMAZ-15_3_36_2	P-7 x AMAZ-15	*	P-7	AMAZ-15	3
3_P-7xAMAZ-15_3_36_3	P-7 x AMAZ-15	*	P-7	AMAZ-15	3
3_P-7xAMAZ-15_3_36_4	P-7 x AMAZ-15	*	P-7	AMAZ-15	3
3_P-7xAMAZ-15_3_36_5	P-7 x AMAZ-15	*	P-7	AMAZ-15	3
3_P-7xAMAZ-15_3_36_6	P-7 x AMAZ-15	*	P-7	AMAZ-15	3
3_P-7xAMAZ-15_3_36_7	P-7 x AMAZ-15	*	P-7	AMAZ-15	3
3_P-7xAMAZ-15_3_36_8	P-7 x AMAZ-15	*	P-7	AMAZ-15	3
3_P-7xAMAZ-15_3_36_9	P-7 x AMAZ-15	*	P-7	AMAZ-15	3
3_GU-261xCOCA-3370/5_3_37_1	GU-261 x COCA-3370/5	*	GU-261	COCA-3370/5	3
3_P-7xAMAZ-15_3_37_1	P-7 x AMAZ-15	*	P-7	AMAZ-15	3
3_GU-261xCOCA-3370/5_3_37_10	GU-261 x COCA-3370/5	*	GU-261	COCA-3370/5	3
3_GU-261xCOCA-3370/5_3_37_2	GU-261 x COCA-3370/5	*	GU-261	COCA-3370/5	3
3_GU-261xCOCA-3370/5_3_37_3	GU-261 x COCA-3370/5	*	GU-261	COCA-3370/5	3
3_GU-261xCOCA-3370/5_3_37_4	GU-261 x COCA-3370/5	*	GU-261	COCA-3370/5	3
3_GU-261xCOCA-3370/5_3_37_5	GU-261 x COCA-3370/5	*	GU-261	COCA-3370/5	3
3_GU-261xCOCA-3370/5_3_37_6	GU-261 x COCA-3370/5	*	GU-261	COCA-3370/5	3
3_GU-261xCOCA-3370/5_3_37_7	GU-261 x COCA-3370/5	*	GU-261	COCA-3370/5	3
3_GU-261xCOCA-3370/5_3_37_8	GU-261 x COCA-3370/5	*	GU-261	COCA-3370/5	3
3_GU-261xCOCA-3370/5_3_37_9	GU-261 x COCA-3370/5	*	GU-261	COCA-3370/5	3
3_GU-261xCOCA-3370/5_3_38_1	GU-261 x COCA-3370/5	*	GU-261	COCA-3370/5	3
3_P-7xLCT-37A_3_38_1	P-7 x LCT-37A	*	P-7	LCT-37A	3
3_P-7xLCT-37A_3_38_10	P-7 x LCT-37A	*	P-7	LCT-37A	3
3_P-7xLCT-37A_3_38_2	P-7 x LCT-37A	*	P-7	LCT-37A	3
3_P-7xLCT-37A_3_38_3	P-7 x LCT-37A	*	P-7	LCT-37A	3
3_P-7xLCT-37A_3_38_4	P-7 x LCT-37A	*	P-7	LCT-37A	3
3_P-7xLCT-37A_3_38_5	P-7 x LCT-37A	*	P-7	LCT-37A	3
3_P-7xLCT-37A_3_38_6	P-7 x LCT-37A	*	P-7	LCT-37A	3
3_P-7xLCT-37A_3_38_7	P-7 x LCT-37A	*	P-7	LCT-37A	3
3_P-7xLCT-37A_3_38_8	P-7 x LCT-37A	*	P-7	LCT-37A	3
3_P-7xLCT-37A_3_38_9	P-7 x LCT-37A	*	P-7	LCT-37A	3
3_P-7xLCT-37A_3_39_1	P-7 x LCT-37A	*	P-7	LCT-37A	3
3_P-7xCCN-51_3_39_1	P-7 x CCN-51	*	P-7	CCN-51	3
3_P-7xCCN-51_3_39_10	P-7 x CCN-51	*	P-7	CCN-51	3
3_P-7xCCN-51_3_39_2	P-7 x CCN-51	*	P-7	CCN-51	3
3_P-7xCCN-51_3_39_3	P-7 x CCN-51	*	P-7	CCN-51	3
3_P-7xCCN-51_3_39_4	P-7 x CCN-51	*	P-7	CCN-51	3
3_P-7xCCN-51_3_39_5	P-7 x CCN-51	*	P-7	CCN-51	3
3_P-7xCCN-51_3_39_6	P-7 x CCN-51	*	P-7	CCN-51	3
3_P-7xCCN-51_3_39_7	P-7 x CCN-51	*	P-7	CCN-51	3
3_P-7xCCN-51_3_39_8	P-7 x CCN-51	*	P-7	CCN-51	3
3_P-7xCCN-51_3_39_9	P-7 x CCN-51	*	P-7	CCN-51	3
3_GU-261xLCT-37A_3_4_1	GU-261 x LCT-37A	*	GU-261	LCT-37A	3
3_GU-261xLCT-37A_3_4_10	GU-261 x LCT-37A	*	GU-261	LCT-37A	3
3_GU-261xLCT-37A_3_4_2	GU-261 x LCT-37A	*	GU-261	LCT-37A	3
3_GU-261xLCT-37A_3_4_3	GU-261 x LCT-37A	*	GU-261	LCT-37A	3
3_GU-261xLCT-37A_3_4_4	GU-261 x LCT-37A	*	GU-261	LCT-37A	3
3_GU-261xLCT-37A_3_4_5	GU-261 x LCT-37A	*	GU-261	LCT-37A	3
3_GU-261xLCT-37A_3_4_6	GU-261 x LCT-37A	*	GU-261	LCT-37A	3
3_GU-261xLCT-37A_3_4_7	GU-261 x LCT-37A	*	GU-261	LCT-37A	3
3_GU-261xLCT-37A_3_4_8	GU-261 x LCT-37A	*	GU-261	LCT-37A	3
3_GU-261xLCT-37A_3_4_9	GU-261 x LCT-37A	*	GU-261	LCT-37A	3
3_CCN-51xLCT-37A_3_40_1	CCN-51 x LCT-37A	*	CCN-51	LCT-37A	3
3_P-7xCCN-51_3_40_1	P-7 x CCN-51	*	P-7	CCN-51	3
3_CCN-51xLCT-37A_3_40_10	CCN-51 x LCT-37A	*	CCN-51	LCT-37A	3
3_CCN-51xLCT-37A_3_40_2	CCN-51 x LCT-37A	*	CCN-51	LCT-37A	3
3_CCN-51xLCT-37A_3_40_3	CCN-51 x LCT-37A	*	CCN-51	LCT-37A	3
3_CCN-51xLCT-37A_3_40_4	CCN-51 x LCT-37A	*	CCN-51	LCT-37A	3
3_CCN-51xLCT-37A_3_40_5	CCN-51 x LCT-37A	*	CCN-51	LCT-37A	3
3_CCN-51xLCT-37A_3_40_6	CCN-51 x LCT-37A	*	CCN-51	LCT-37A	3
3_CCN-51xLCT-37A_3_40_7	CCN-51 x LCT-37A	*	CCN-51	LCT-37A	3
3_CCN-51xLCT-37A_3_40_8	CCN-51 x LCT-37A	*	CCN-51	LCT-37A	3
3_CCN-51xLCT-37A_3_40_9	CCN-51 x LCT-37A	*	CCN-51	LCT-37A	3
3_GU-261xSCA-24_3_42_1	GU-261 x SCA-24	*	GU-261	SCA-24	3
3_CCN-51xLCT-37A_3_42_1	CCN-51 x LCT-37A	*	CCN-51	LCT-37A	3
3_GU-261xSCA-24_3_42_10	GU-261 x SCA-24	*	GU-261	SCA-24	3
3_GU-261xSCA-24_3_42_2	GU-261 x SCA-24	*	GU-261	SCA-24	3
3_GU-261xSCA-24_3_42_3	GU-261 x SCA-24	*	GU-261	SCA-24	3
3_GU-261xSCA-24_3_42_4	GU-261 x SCA-24	*	GU-261	SCA-24	3
3_GU-261xSCA-24_3_42_5	GU-261 x SCA-24	*	GU-261	SCA-24	3
3_GU-261xSCA-24_3_42_6	GU-261 x SCA-24	*	GU-261	SCA-24	3
3_GU-261xSCA-24_3_42_7	GU-261 x SCA-24	*	GU-261	SCA-24	3
3_GU-261xSCA-24_3_42_8	GU-261 x SCA-24	*	GU-261	SCA-24	3
3_GU-261xSCA-24_3_42_9	GU-261 x SCA-24	*	GU-261	SCA-24	3
3_GU-261xSCA-24_3_43_1	GU-261 x SCA-24	*	GU-261	SCA-24	3
3_GU-261xCCN-51_3_43_1	GU-261 x CCN-51	*	GU-261	CCN-51	3
3_GU-261xCCN-51_3_43_10	GU-261 x CCN-51	*	GU-261	CCN-51	3
3_GU-261xCCN-51_3_43_2	GU-261 x CCN-51	*	GU-261	CCN-51	3
3_GU-261xCCN-51_3_43_3	GU-261 x CCN-51	*	GU-261	CCN-51	3
3_GU-261xCCN-51_3_43_4	GU-261 x CCN-51	*	GU-261	CCN-51	3
3_GU-261xCCN-51_3_43_5	GU-261 x CCN-51	*	GU-261	CCN-51	3
3_GU-261xCCN-51_3_43_6	GU-261 x CCN-51	*	GU-261	CCN-51	3
3_GU-261xCCN-51_3_43_7	GU-261 x CCN-51	*	GU-261	CCN-51	3
3_GU-261xCCN-51_3_43_8	GU-261 x CCN-51	*	GU-261	CCN-51	3
3_GU-261xCCN-51_3_43_9	GU-261 x CCN-51	*	GU-261	CCN-51	3
3_GU-261xCCN-51_3_44_1	GU-261 x CCN-51	*	GU-261	CCN-51	3
3_P-7xTSH-1188_3_44_1	P-7 x TSH-1188	*	P-7	TSH-1188	3
3_P-7xTSH-1188_3_44_10	P-7 x TSH-1188	*	P-7	TSH-1188	3
3_P-7xTSH-1188_3_44_2	P-7 x TSH-1188	*	P-7	TSH-1188	3
3_P-7xTSH-1188_3_44_3	P-7 x TSH-1188	*	P-7	TSH-1188	3
3_P-7xTSH-1188_3_44_4	P-7 x TSH-1188	*	P-7	TSH-1188	3
3_P-7xTSH-1188_3_44_5	P-7 x TSH-1188	*	P-7	TSH-1188	3
3_P-7xTSH-1188_3_44_6	P-7 x TSH-1188	*	P-7	TSH-1188	3
3_P-7xTSH-1188_3_44_7	P-7 x TSH-1188	*	P-7	TSH-1188	3
3_P-7xTSH-1188_3_44_8	P-7 x TSH-1188	*	P-7	TSH-1188	3
3_P-7xTSH-1188_3_44_9	P-7 x TSH-1188	*	P-7	TSH-1188	3
3_GU-261xIMC-47_3_45_1	GU-261 x IMC-47	*	GU-261	IMC-47	3
3_P-7xTSH-1188_3_45_1	P-7 x TSH-1188	*	P-7	TSH-1188	3
3_GU-261xIMC-47_3_45_10	GU-261 x IMC-47	*	GU-261	IMC-47	3
3_GU-261xIMC-47_3_45_2	GU-261 x IMC-47	*	GU-261	IMC-47	3
3_GU-261xIMC-47_3_45_3	GU-261 x IMC-47	*	GU-261	IMC-47	3
3_GU-261xIMC-47_3_45_4	GU-261 x IMC-47	*	GU-261	IMC-47	3
3_GU-261xIMC-47_3_45_5	GU-261 x IMC-47	*	GU-261	IMC-47	3
3_GU-261xIMC-47_3_45_6	GU-261 x IMC-47	*	GU-261	IMC-47	3
3_GU-261xIMC-47_3_45_7	GU-261 x IMC-47	*	GU-261	IMC-47	3
3_GU-261xIMC-47_3_45_8	GU-261 x IMC-47	*	GU-261	IMC-47	3
3_GU-261xIMC-47_3_45_9	GU-261 x IMC-47	*	GU-261	IMC-47	3
3_GU-261xIMC-47_3_46_1	GU-261 x IMC-47	*	GU-261	IMC-47	3
3_GU-261xTSH-1188_3_46_1	GU-261 x TSH-1188	*	GU-261	TSH-1188	3
3_GU-261xTSH-1188_3_46_10	GU-261 x TSH-1188	*	GU-261	TSH-1188	3
3_GU-261xTSH-1188_3_46_2	GU-261 x TSH-1188	*	GU-261	TSH-1188	3
3_GU-261xTSH-1188_3_46_3	GU-261 x TSH-1188	*	GU-261	TSH-1188	3
3_GU-261xTSH-1188_3_46_4	GU-261 x TSH-1188	*	GU-261	TSH-1188	3
3_GU-261xTSH-1188_3_46_5	GU-261 x TSH-1188	*	GU-261	TSH-1188	3
3_GU-261xTSH-1188_3_46_6	GU-261 x TSH-1188	*	GU-261	TSH-1188	3
3_GU-261xTSH-1188_3_46_7	GU-261 x TSH-1188	*	GU-261	TSH-1188	3
3_GU-261xTSH-1188_3_46_8	GU-261 x TSH-1188	*	GU-261	TSH-1188	3
3_GU-261xTSH-1188_3_46_9	GU-261 x TSH-1188	*	GU-261	TSH-1188	3
3_GU-261xTSH-1188_3_47_1	GU-261 x TSH-1188	*	GU-261	TSH-1188	3
3_P-7xCOCA-3370/5_3_47_1	P-7 x COCA-3370/5	*	P-7	COCA-3370/5	3
3_P-7xCOCA-3370/5_3_47_10	P-7 x COCA-3370/5	*	P-7	COCA-3370/5	3
3_P-7xCOCA-3370/5_3_47_2	P-7 x COCA-3370/5	*	P-7	COCA-3370/5	3
3_P-7xCOCA-3370/5_3_47_3	P-7 x COCA-3370/5	*	P-7	COCA-3370/5	3
3_P-7xCOCA-3370/5_3_47_4	P-7 x COCA-3370/5	*	P-7	COCA-3370/5	3
3_P-7xCOCA-3370/5_3_47_5	P-7 x COCA-3370/5	*	P-7	COCA-3370/5	3
3_P-7xCOCA-3370/5_3_47_6	P-7 x COCA-3370/5	*	P-7	COCA-3370/5	3
3_P-7xCOCA-3370/5_3_47_7	P-7 x COCA-3370/5	*	P-7	COCA-3370/5	3
3_P-7xCOCA-3370/5_3_47_8	P-7 x COCA-3370/5	*	P-7	COCA-3370/5	3
3_P-7xCOCA-3370/5_3_47_9	P-7 x COCA-3370/5	*	P-7	COCA-3370/5	3
3_CCN-51xIMC-47_3_48_1	CCN-51 x IMC-47	*	CCN-51	IMC-47	3
3_P-7xCOCA-3370/5_3_48_1	P-7 x COCA-3370/5	*	P-7	COCA-3370/5	3
3_CCN-51xIMC-47_3_48_10	CCN-51 x IMC-47	*	CCN-51	IMC-47	3
3_CCN-51xIMC-47_3_48_2	CCN-51 x IMC-47	*	CCN-51	IMC-47	3
3_CCN-51xIMC-47_3_48_3	CCN-51 x IMC-47	*	CCN-51	IMC-47	3
3_CCN-51xIMC-47_3_48_4	CCN-51 x IMC-47	*	CCN-51	IMC-47	3
3_CCN-51xIMC-47_3_48_5	CCN-51 x IMC-47	*	CCN-51	IMC-47	3
3_CCN-51xIMC-47_3_48_6	CCN-51 x IMC-47	*	CCN-51	IMC-47	3
3_CCN-51xIMC-47_3_48_7	CCN-51 x IMC-47	*	CCN-51	IMC-47	3
3_CCN-51xIMC-47_3_48_8	CCN-51 x IMC-47	*	CCN-51	IMC-47	3
3_CCN-51xIMC-47_3_48_9	CCN-51 x IMC-47	*	CCN-51	IMC-47	3
3_LCT-37AxIMC-47_3_5_1	LCT-37A x IMC-47	*	LCT-37A	IMC-47	3
3_LCT-37AxIMC-47_3_5_10	LCT-37A x IMC-47	*	LCT-37A	IMC-47	3
3_LCT-37AxIMC-47_3_5_2	LCT-37A x IMC-47	*	LCT-37A	IMC-47	3
3_LCT-37AxIMC-47_3_5_3	LCT-37A x IMC-47	*	LCT-37A	IMC-47	3
3_LCT-37AxIMC-47_3_5_4	LCT-37A x IMC-47	*	LCT-37A	IMC-47	3
3_LCT-37AxIMC-47_3_5_5	LCT-37A x IMC-47	*	LCT-37A	IMC-47	3
3_LCT-37AxIMC-47_3_5_6	LCT-37A x IMC-47	*	LCT-37A	IMC-47	3
3_LCT-37AxIMC-47_3_5_7	LCT-37A x IMC-47	*	LCT-37A	IMC-47	3
3_LCT-37AxIMC-47_3_5_8	LCT-37A x IMC-47	*	LCT-37A	IMC-47	3
3_LCT-37AxIMC-47_3_5_9	LCT-37A x IMC-47	*	LCT-37A	IMC-47	3
3_CCN-51xIMC-47_3_50_1	CCN-51 x IMC-47	*	CCN-51	IMC-47	3
3_CCN-51xSCA-24_3_50_1	CCN-51 x SCA-24	*	CCN-51	SCA-24	3
3_CCN-51xSCA-24_3_50_10	CCN-51 x SCA-24	*	CCN-51	SCA-24	3
3_CCN-51xSCA-24_3_50_2	CCN-51 x SCA-24	*	CCN-51	SCA-24	3
3_CCN-51xSCA-24_3_50_3	CCN-51 x SCA-24	*	CCN-51	SCA-24	3
3_CCN-51xSCA-24_3_50_4	CCN-51 x SCA-24	*	CCN-51	SCA-24	3
3_CCN-51xSCA-24_3_50_5	CCN-51 x SCA-24	*	CCN-51	SCA-24	3
3_CCN-51xSCA-24_3_50_6	CCN-51 x SCA-24	*	CCN-51	SCA-24	3
3_CCN-51xSCA-24_3_50_7	CCN-51 x SCA-24	*	CCN-51	SCA-24	3
3_CCN-51xSCA-24_3_50_8	CCN-51 x SCA-24	*	CCN-51	SCA-24	3
3_CCN-51xSCA-24_3_50_9	CCN-51 x SCA-24	*	CCN-51	SCA-24	3
3_CCN-51xAMAZ-15_3_51_1	CCN-51 x AMAZ-15	*	CCN-51	AMAZ-15	3
3_CCN-51xSCA-24_3_51_1	CCN-51 x SCA-24	*	CCN-51	SCA-24	3
3_TSH-1188xAMAZ-15_3_51_1	TSH-1188 x AMAZ-15	*	TSH-1188	AMAZ-15	3
3_CCN-51xAMAZ-15_3_51_10	CCN-51 x AMAZ-15	*	CCN-51	AMAZ-15	3
3_TSH-1188xAMAZ-15_3_51_10	TSH-1188 x AMAZ-15	*	TSH-1188	AMAZ-15	3
3_CCN-51xAMAZ-15_3_51_2	CCN-51 x AMAZ-15	*	CCN-51	AMAZ-15	3
3_TSH-1188xAMAZ-15_3_51_2	TSH-1188 x AMAZ-15	*	TSH-1188	AMAZ-15	3
3_CCN-51xAMAZ-15_3_51_3	CCN-51 x AMAZ-15	*	CCN-51	AMAZ-15	3
3_TSH-1188xAMAZ-15_3_51_3	TSH-1188 x AMAZ-15	*	TSH-1188	AMAZ-15	3
3_CCN-51xAMAZ-15_3_51_4	CCN-51 x AMAZ-15	*	CCN-51	AMAZ-15	3
3_TSH-1188xAMAZ-15_3_51_4	TSH-1188 x AMAZ-15	*	TSH-1188	AMAZ-15	3
3_CCN-51xAMAZ-15_3_51_5	CCN-51 x AMAZ-15	*	CCN-51	AMAZ-15	3
3_TSH-1188xAMAZ-15_3_51_5	TSH-1188 x AMAZ-15	*	TSH-1188	AMAZ-15	3
3_CCN-51xAMAZ-15_3_51_6	CCN-51 x AMAZ-15	*	CCN-51	AMAZ-15	3
3_TSH-1188xAMAZ-15_3_51_6	TSH-1188 x AMAZ-15	*	TSH-1188	AMAZ-15	3
3_CCN-51xAMAZ-15_3_51_7	CCN-51 x AMAZ-15	*	CCN-51	AMAZ-15	3
3_TSH-1188xAMAZ-15_3_51_7	TSH-1188 x AMAZ-15	*	TSH-1188	AMAZ-15	3
3_CCN-51xAMAZ-15_3_51_8	CCN-51 x AMAZ-15	*	CCN-51	AMAZ-15	3
3_TSH-1188xAMAZ-15_3_51_8	TSH-1188 x AMAZ-15	*	TSH-1188	AMAZ-15	3
3_CCN-51xAMAZ-15_3_51_9	CCN-51 x AMAZ-15	*	CCN-51	AMAZ-15	3
3_TSH-1188xAMAZ-15_3_51_9	TSH-1188 x AMAZ-15	*	TSH-1188	AMAZ-15	3
3_CCN-51xCOCA-3370/5_3_52_1	CCN-51 x COCA-3370/5	*	CCN-51	COCA-3370/5	3
3_TSH-1188xAMAZ-15_3_52_1	TSH-1188 x AMAZ-15	*	TSH-1188	AMAZ-15	3
3_CCN-51xCOCA-3370/5_3_52_10	CCN-51 x COCA-3370/5	*	CCN-51	COCA-3370/5	3
3_CCN-51xCOCA-3370/5_3_52_2	CCN-51 x COCA-3370/5	*	CCN-51	COCA-3370/5	3
3_CCN-51xCOCA-3370/5_3_52_3	CCN-51 x COCA-3370/5	*	CCN-51	COCA-3370/5	3
3_CCN-51xCOCA-3370/5_3_52_4	CCN-51 x COCA-3370/5	*	CCN-51	COCA-3370/5	3
3_CCN-51xCOCA-3370/5_3_52_5	CCN-51 x COCA-3370/5	*	CCN-51	COCA-3370/5	3
3_CCN-51xCOCA-3370/5_3_52_6	CCN-51 x COCA-3370/5	*	CCN-51	COCA-3370/5	3
3_CCN-51xCOCA-3370/5_3_52_7	CCN-51 x COCA-3370/5	*	CCN-51	COCA-3370/5	3
3_CCN-51xCOCA-3370/5_3_52_8	CCN-51 x COCA-3370/5	*	CCN-51	COCA-3370/5	3
3_CCN-51xCOCA-3370/5_3_52_9	CCN-51 x COCA-3370/5	*	CCN-51	COCA-3370/5	3
3_ICS-95xSCA-24_3_6_1	ICS-95 x SCA-24	*	ICS-95	SCA-24	3
3_ICS-95xSCA-24_3_6_10	ICS-95 x SCA-24	*	ICS-95	SCA-24	3
3_ICS-95xSCA-24_3_6_2	ICS-95 x SCA-24	*	ICS-95	SCA-24	3
3_ICS-95xSCA-24_3_6_3	ICS-95 x SCA-24	*	ICS-95	SCA-24	3
3_IMC-47xSCA-24_3_6_3	IMC-47 x SCA-24	*	IMC-47	SCA-24	3
3_ICS-95xSCA-24_3_6_4	ICS-95 x SCA-24	*	ICS-95	SCA-24	3
3_IMC-47xSCA-24_3_6_4	IMC-47 x SCA-24	*	IMC-47	SCA-24	3
3_ICS-95xSCA-24_3_6_5	ICS-95 x SCA-24	*	ICS-95	SCA-24	3
3_ICS-95xSCA-24_3_6_6	ICS-95 x SCA-24	*	ICS-95	SCA-24	3
3_ICS-95xSCA-24_3_6_7	ICS-95 x SCA-24	*	ICS-95	SCA-24	3
3_ICS-95xSCA-24_3_6_8	ICS-95 x SCA-24	*	ICS-95	SCA-24	3
3_ICS-95xSCA-24_3_6_9	ICS-95 x SCA-24	*	ICS-95	SCA-24	3
3_H-56xICS-95_3_7_1	H-56 x ICS-95	*	H-56	ICS-95	3
3_H-56xICS-95_3_7_10	H-56 x ICS-95	*	H-56	ICS-95	3
3_H-56xICS-95_3_7_2	H-56 x ICS-95	*	H-56	ICS-95	3
3_H-56xICS-95_3_7_3	H-56 x ICS-95	*	H-56	ICS-95	3
3_H-56xICS-95_3_7_4	H-56 x ICS-95	*	H-56	ICS-95	3
3_H-56xICS-95_3_7_5	H-56 x ICS-95	*	H-56	ICS-95	3
3_H-56xICS-95_3_7_6	H-56 x ICS-95	*	H-56	ICS-95	3
3_H-56xICS-95_3_7_7	H-56 x ICS-95	*	H-56	ICS-95	3
3_H-56xICS-95_3_7_8	H-56 x ICS-95	*	H-56	ICS-95	3
3_H-56xICS-95_3_7_9	H-56 x ICS-95	*	H-56	ICS-95	3
3_H-56xICS-95_3_8_1	H-56 x ICS-95	*	H-56	ICS-95	3
3_TSH-1188xICS-95_3_8_1	TSH-1188 x ICS-95	*	TSH-1188	ICS-95	3
3_TSH-1188xICS-95_3_8_10	TSH-1188 x ICS-95	*	TSH-1188	ICS-95	3
3_TSH-1188xICS-95_3_8_2	TSH-1188 x ICS-95	*	TSH-1188	ICS-95	3
3_TSH-1188xICS-95_3_8_3	TSH-1188 x ICS-95	*	TSH-1188	ICS-95	3
3_TSH-1188xICS-95_3_8_4	TSH-1188 x ICS-95	*	TSH-1188	ICS-95	3
3_TSH-1188xICS-95_3_8_5	TSH-1188 x ICS-95	*	TSH-1188	ICS-95	3
3_TSH-1188xICS-95_3_8_6	TSH-1188 x ICS-95	*	TSH-1188	ICS-95	3
3_TSH-1188xICS-95_3_8_7	TSH-1188 x ICS-95	*	TSH-1188	ICS-95	3
3_TSH-1188xICS-95_3_8_8	TSH-1188 x ICS-95	*	TSH-1188	ICS-95	3
3_TSH-1188xICS-95_3_8_9	TSH-1188 x ICS-95	*	TSH-1188	ICS-95	3
3_CCN-51xCOCA-3370/5_4_1_1	CCN-51 x COCA-3370/5	*	CCN-51	COCA-3370/5	3
3_LCT-1621010xLCT-37A_4_1_1	LCT-1621010 x LCT-37A	*	LCT-1621010	LCT-37A	3
3_LCT-1621010xLCT-37A_4_1_10	LCT-1621010 x LCT-37A	*	LCT-1621010	LCT-37A	3
3_LCT-1621010xLCT-37A_4_1_2	LCT-1621010 x LCT-37A	*	LCT-1621010	LCT-37A	3
3_LCT-1621010xLCT-37A_4_1_3	LCT-1621010 x LCT-37A	*	LCT-1621010	LCT-37A	3
3_LCT-1621010xLCT-37A_4_1_4	LCT-1621010 x LCT-37A	*	LCT-1621010	LCT-37A	3
3_LCT-1621010xLCT-37A_4_1_5	LCT-1621010 x LCT-37A	*	LCT-1621010	LCT-37A	3
3_LCT-1621010xLCT-37A_4_1_6	LCT-1621010 x LCT-37A	*	LCT-1621010	LCT-37A	3
3_LCT-1621010xLCT-37A_4_1_7	LCT-1621010 x LCT-37A	*	LCT-1621010	LCT-37A	3
3_LCT-1621010xLCT-37A_4_1_8	LCT-1621010 x LCT-37A	*	LCT-1621010	LCT-37A	3
3_LCT-1621010xLCT-37A_4_1_9	LCT-1621010 x LCT-37A	*	LCT-1621010	LCT-37A	3
3_TSH-1188xLCT-1621010_4_10_1	TSH-1188 x LCT-1621010	*	TSH-1188	LCT-1621010	3
3_ICS-95xSCA-24_4_10_1	ICS-95 x SCA-24	*	ICS-95	SCA-24	3
3_TSH-1188xLCT-1621010_4_10_10	TSH-1188 x LCT-1621010	*	TSH-1188	LCT-1621010	3
3_TSH-1188xLCT-1621010_4_10_2	TSH-1188 x LCT-1621010	*	TSH-1188	LCT-1621010	3
3_TSH-1188xLCT-1621010_4_10_3	TSH-1188 x LCT-1621010	*	TSH-1188	LCT-1621010	3
3_TSH-1188xLCT-1621010_4_10_4	TSH-1188 x LCT-1621010	*	TSH-1188	LCT-1621010	3
3_TSH-1188xLCT-1621010_4_10_5	TSH-1188 x LCT-1621010	*	TSH-1188	LCT-1621010	3
3_TSH-1188xLCT-1621010_4_10_6	TSH-1188 x LCT-1621010	*	TSH-1188	LCT-1621010	3
3_TSH-1188xLCT-1621010_4_10_7	TSH-1188 x LCT-1621010	*	TSH-1188	LCT-1621010	3
3_TSH-1188xLCT-1621010_4_10_8	TSH-1188 x LCT-1621010	*	TSH-1188	LCT-1621010	3
3_TSH-1188xLCT-1621010_4_10_9	TSH-1188 x LCT-1621010	*	TSH-1188	LCT-1621010	3
3_TSH-1188xLCT-1621010_4_11_1	TSH-1188 x LCT-1621010	*	TSH-1188	LCT-1621010	3
3_TSH-1188xH-56_4_11_1	TSH-1188 x H-56	*	TSH-1188	H-56	3
3_TSH-1188xH-56_4_11_10	TSH-1188 x H-56	*	TSH-1188	H-56	3
3_TSH-1188xH-56_4_11_2	TSH-1188 x H-56	*	TSH-1188	H-56	3
3_TSH-1188xH-56_4_11_3	TSH-1188 x H-56	*	TSH-1188	H-56	3
3_TSH-1188xH-56_4_11_4	TSH-1188 x H-56	*	TSH-1188	H-56	3
3_TSH-1188xH-56_4_11_5	TSH-1188 x H-56	*	TSH-1188	H-56	3
3_TSH-1188xH-56_4_11_6	TSH-1188 x H-56	*	TSH-1188	H-56	3
3_TSH-1188xH-56_4_11_7	TSH-1188 x H-56	*	TSH-1188	H-56	3
3_TSH-1188xH-56_4_11_8	TSH-1188 x H-56	*	TSH-1188	H-56	3
3_TSH-1188xH-56_4_11_9	TSH-1188 x H-56	*	TSH-1188	H-56	3
3_TSH-1188xH-56_4_12_1	TSH-1188 x H-56	*	TSH-1188	H-56	3
3_TSH-1188xICS-95_4_12_1	TSH-1188 x ICS-95	*	TSH-1188	ICS-95	3
3_TSH-1188xICS-95_4_12_10	TSH-1188 x ICS-95	*	TSH-1188	ICS-95	3
3_TSH-1188xICS-95_4_12_2	TSH-1188 x ICS-95	*	TSH-1188	ICS-95	3
3_TSH-1188xICS-95_4_12_3	TSH-1188 x ICS-95	*	TSH-1188	ICS-95	3
3_TSH-1188xICS-95_4_12_4	TSH-1188 x ICS-95	*	TSH-1188	ICS-95	3
3_TSH-1188xICS-95_4_12_5	TSH-1188 x ICS-95	*	TSH-1188	ICS-95	3
3_TSH-1188xICS-95_4_12_6	TSH-1188 x ICS-95	*	TSH-1188	ICS-95	3
3_TSH-1188xICS-95_4_12_7	TSH-1188 x ICS-95	*	TSH-1188	ICS-95	3
3_TSH-1188xICS-95_4_12_8	TSH-1188 x ICS-95	*	TSH-1188	ICS-95	3
3_TSH-1188xICS-95_4_12_9	TSH-1188 x ICS-95	*	TSH-1188	ICS-95	3
3_COCA-3370/5xSCA-24_4_13_1	COCA-3370/5 x SCA-24	*	COCA-3370/5	SCA-24	3
3_TSH-1188xICS-95_4_13_1	TSH-1188 x ICS-95	*	TSH-1188	ICS-95	3
3_COCA-3370/5xSCA-24_4_13_10	COCA-3370/5 x SCA-24	*	COCA-3370/5	SCA-24	3
3_COCA-3370/5xSCA-24_4_13_2	COCA-3370/5 x SCA-24	*	COCA-3370/5	SCA-24	3
3_COCA-3370/5xSCA-24_4_13_3	COCA-3370/5 x SCA-24	*	COCA-3370/5	SCA-24	3
3_COCA-3370/5xSCA-24_4_13_4	COCA-3370/5 x SCA-24	*	COCA-3370/5	SCA-24	3
3_COCA-3370/5xSCA-24_4_13_5	COCA-3370/5 x SCA-24	*	COCA-3370/5	SCA-24	3
3_COCA-3370/5xSCA-24_4_13_6	COCA-3370/5 x SCA-24	*	COCA-3370/5	SCA-24	3
3_COCA-3370/5xSCA-24_4_13_7	COCA-3370/5 x SCA-24	*	COCA-3370/5	SCA-24	3
3_COCA-3370/5xSCA-24_4_13_8	COCA-3370/5 x SCA-24	*	COCA-3370/5	SCA-24	3
3_COCA-3370/5xSCA-24_4_13_9	COCA-3370/5 x SCA-24	*	COCA-3370/5	SCA-24	3
3_H-56xIMC-47_4_15_1	H-56 x IMC-47	*	H-56	IMC-47	3
3_COCA-3370/5xSCA-24_4_15_1	COCA-3370/5 x SCA-24	*	COCA-3370/5	SCA-24	3
3_H-56xIMC-47_4_15_10	H-56 x IMC-47	*	H-56	IMC-47	3
3_H-56xIMC-47_4_15_2	H-56 x IMC-47	*	H-56	IMC-47	3
3_H-56xIMC-47_4_15_3	H-56 x IMC-47	*	H-56	IMC-47	3
3_H-56xIMC-47_4_15_4	H-56 x IMC-47	*	H-56	IMC-47	3
3_H-56xIMC-47_4_15_5	H-56 x IMC-47	*	H-56	IMC-47	3
3_H-56xIMC-47_4_15_6	H-56 x IMC-47	*	H-56	IMC-47	3
3_H-56xIMC-47_4_15_7	H-56 x IMC-47	*	H-56	IMC-47	3
3_H-56xIMC-47_4_15_8	H-56 x IMC-47	*	H-56	IMC-47	3
3_H-56xIMC-47_4_15_9	H-56 x IMC-47	*	H-56	IMC-47	3
3_H-56xIMC-47_4_16_1	H-56 x IMC-47	*	H-56	IMC-47	3
3_LCT-37AxSCA-24_4_16_1	LCT-37A x SCA-24	*	LCT-37A	SCA-24	3
3_LCT-37AxSCA-24_4_16_10	LCT-37A x SCA-24	*	LCT-37A	SCA-24	3
3_LCT-37AxSCA-24_4_16_2	LCT-37A x SCA-24	*	LCT-37A	SCA-24	3
3_LCT-37AxSCA-24_4_16_3	LCT-37A x SCA-24	*	LCT-37A	SCA-24	3
3_LCT-37AxSCA-24_4_16_4	LCT-37A x SCA-24	*	LCT-37A	SCA-24	3
3_LCT-37AxSCA-24_4_16_5	LCT-37A x SCA-24	*	LCT-37A	SCA-24	3
3_GU-261xLCT-37A_4_16_6	GU-261 x LCT-37A	*	GU-261	LCT-37A	3
3_LCT-37AxSCA-24_4_16_6	LCT-37A x SCA-24	*	LCT-37A	SCA-24	3
3_LCT-37AxSCA-24_4_16_7	LCT-37A x SCA-24	*	LCT-37A	SCA-24	3
3_LCT-37AxSCA-24_4_16_8	LCT-37A x SCA-24	*	LCT-37A	SCA-24	3
3_LCT-37AxSCA-24_4_16_9	LCT-37A x SCA-24	*	LCT-37A	SCA-24	3
3_COCA-3370/5xLCT-37A_4_17_1	COCA-3370/5 x LCT-37A	*	COCA-3370/5	LCT-37A	3
3_LCT-37AxSCA-24_4_17_1	LCT-37A x SCA-24	*	LCT-37A	SCA-24	3
3_COCA-3370/5xLCT-37A_4_17_10	COCA-3370/5 x LCT-37A	*	COCA-3370/5	LCT-37A	3
3_COCA-3370/5xLCT-37A_4_17_2	COCA-3370/5 x LCT-37A	*	COCA-3370/5	LCT-37A	3
3_COCA-3370/5xLCT-37A_4_17_3	COCA-3370/5 x LCT-37A	*	COCA-3370/5	LCT-37A	3
3_COCA-3370/5xLCT-37A_4_17_4	COCA-3370/5 x LCT-37A	*	COCA-3370/5	LCT-37A	3
3_COCA-3370/5xLCT-37A_4_17_5	COCA-3370/5 x LCT-37A	*	COCA-3370/5	LCT-37A	3
3_COCA-3370/5xLCT-37A_4_17_6	COCA-3370/5 x LCT-37A	*	COCA-3370/5	LCT-37A	3
3_COCA-3370/5xLCT-37A_4_17_7	COCA-3370/5 x LCT-37A	*	COCA-3370/5	LCT-37A	3
3_COCA-3370/5xLCT-37A_4_17_8	COCA-3370/5 x LCT-37A	*	COCA-3370/5	LCT-37A	3
3_COCA-3370/5xLCT-37A_4_17_9	COCA-3370/5 x LCT-37A	*	COCA-3370/5	LCT-37A	3
3_COCA-3370/5xH-56_4_18_1	COCA-3370/5 x H-56	*	COCA-3370/5	H-56	3
3_COCA-3370/5xLCT-37A_4_18_1	COCA-3370/5 x LCT-37A	*	COCA-3370/5	LCT-37A	3
3_COCA-3370/5xH-56_4_18_10	COCA-3370/5 x H-56	*	COCA-3370/5	H-56	3
3_COCA-3370/5xH-56_4_18_2	COCA-3370/5 x H-56	*	COCA-3370/5	H-56	3
3_COCA-3370/5xH-56_4_18_3	COCA-3370/5 x H-56	*	COCA-3370/5	H-56	3
3_COCA-3370/5xH-56_4_18_4	COCA-3370/5 x H-56	*	COCA-3370/5	H-56	3
3_COCA-3370/5xH-56_4_18_5	COCA-3370/5 x H-56	*	COCA-3370/5	H-56	3
3_COCA-3370/5xH-56_4_18_6	COCA-3370/5 x H-56	*	COCA-3370/5	H-56	3
3_COCA-3370/5xH-56_4_18_7	COCA-3370/5 x H-56	*	COCA-3370/5	H-56	3
3_COCA-3370/5xH-56_4_18_8	COCA-3370/5 x H-56	*	COCA-3370/5	H-56	3
3_COCA-3370/5xH-56_4_18_9	COCA-3370/5 x H-56	*	COCA-3370/5	H-56	3
3_GU-261xLCT-37A_4_19_1	GU-261 x LCT-37A	*	GU-261	LCT-37A	3
3_COCA-3370/5xH-56_4_19_1	COCA-3370/5 x H-56	*	COCA-3370/5	H-56	3
3_GU-261xLCT-37A_4_19_10	GU-261 x LCT-37A	*	GU-261	LCT-37A	3
3_GU-261xLCT-37A_4_19_2	GU-261 x LCT-37A	*	GU-261	LCT-37A	3
3_GU-261xLCT-37A_4_19_3	GU-261 x LCT-37A	*	GU-261	LCT-37A	3
3_GU-261xLCT-37A_4_19_4	GU-261 x LCT-37A	*	GU-261	LCT-37A	3
3_GU-261xLCT-37A_4_19_5	GU-261 x LCT-37A	*	GU-261	LCT-37A	3
3_GU-261xLCT-37A_4_19_6	GU-261 x LCT-37A	*	GU-261	LCT-37A	3
3_GU-261xLCT-37A_4_19_7	GU-261 x LCT-37A	*	GU-261	LCT-37A	3
3_GU-261xLCT-37A_4_19_8	GU-261 x LCT-37A	*	GU-261	LCT-37A	3
3_GU-261xLCT-37A_4_19_9	GU-261 x LCT-37A	*	GU-261	LCT-37A	3
3_LCT-1621010xLCT-37A_4_2_1	LCT-1621010 x LCT-37A	*	LCT-1621010	LCT-37A	3
3_LCT-1621010xSCA-24_4_2_1	LCT-1621010 x SCA-24	*	LCT-1621010	SCA-24	3
3_LCT-1621010xSCA-24_4_2_10	LCT-1621010 x SCA-24	*	LCT-1621010	SCA-24	3
3_LCT-1621010xSCA-24_4_2_2	LCT-1621010 x SCA-24	*	LCT-1621010	SCA-24	3
3_LCT-1621010xSCA-24_4_2_3	LCT-1621010 x SCA-24	*	LCT-1621010	SCA-24	3
3_LCT-1621010xSCA-24_4_2_4	LCT-1621010 x SCA-24	*	LCT-1621010	SCA-24	3
3_LCT-1621010xSCA-24_4_2_5	LCT-1621010 x SCA-24	*	LCT-1621010	SCA-24	3
3_LCT-1621010xSCA-24_4_2_6	LCT-1621010 x SCA-24	*	LCT-1621010	SCA-24	3
3_LCT-1621010xSCA-24_4_2_7	LCT-1621010 x SCA-24	*	LCT-1621010	SCA-24	3
3_LCT-1621010xSCA-24_4_2_8	LCT-1621010 x SCA-24	*	LCT-1621010	SCA-24	3
3_LCT-1621010xSCA-24_4_2_9	LCT-1621010 x SCA-24	*	LCT-1621010	SCA-24	3
3_GU-261xLCT-1621010_4_20_1	GU-261 x LCT-1621010	*	GU-261	LCT-1621010	3
3_GU-261xLCT-37A_4_20_1	GU-261 x LCT-37A	*	GU-261	LCT-37A	3
3_GU-261xLCT-1621010_4_20_10	GU-261 x LCT-1621010	*	GU-261	LCT-1621010	3
3_GU-261xLCT-1621010_4_20_2	GU-261 x LCT-1621010	*	GU-261	LCT-1621010	3
3_GU-261xLCT-1621010_4_20_3	GU-261 x LCT-1621010	*	GU-261	LCT-1621010	3
3_GU-261xLCT-1621010_4_20_4	GU-261 x LCT-1621010	*	GU-261	LCT-1621010	3
3_GU-261xLCT-1621010_4_20_5	GU-261 x LCT-1621010	*	GU-261	LCT-1621010	3
3_GU-261xLCT-1621010_4_20_6	GU-261 x LCT-1621010	*	GU-261	LCT-1621010	3
3_GU-261xLCT-1621010_4_20_7	GU-261 x LCT-1621010	*	GU-261	LCT-1621010	3
3_GU-261xLCT-1621010_4_20_8	GU-261 x LCT-1621010	*	GU-261	LCT-1621010	3
3_GU-261xLCT-1621010_4_20_9	GU-261 x LCT-1621010	*	GU-261	LCT-1621010	3
3_GU-261xLCT-1621010_4_21_1	GU-261 x LCT-1621010	*	GU-261	LCT-1621010	3
3_LCT-37AxH-56_4_21_1	LCT-37A x H-56	*	LCT-37A	H-56	3
3_LCT-37AxH-56_4_21_10	LCT-37A x H-56	*	LCT-37A	H-56	3
3_LCT-37AxH-56_4_21_2	LCT-37A x H-56	*	LCT-37A	H-56	3
3_LCT-37AxH-56_4_21_3	LCT-37A x H-56	*	LCT-37A	H-56	3
3_LCT-37AxH-56_4_21_4	LCT-37A x H-56	*	LCT-37A	H-56	3
3_LCT-37AxH-56_4_21_5	LCT-37A x H-56	*	LCT-37A	H-56	3
3_LCT-37AxH-56_4_21_6	LCT-37A x H-56	*	LCT-37A	H-56	3
3_LCT-37AxH-56_4_21_7	LCT-37A x H-56	*	LCT-37A	H-56	3
3_LCT-37AxH-56_4_21_8	LCT-37A x H-56	*	LCT-37A	H-56	3
3_LCT-37AxH-56_4_21_9	LCT-37A x H-56	*	LCT-37A	H-56	3
3_TSH-1188xLCT-37A_4_23_1	TSH-1188 x LCT-37A	*	TSH-1188	LCT-37A	3
3_LCT-37AxH-56_4_23_1	LCT-37A x H-56	*	LCT-37A	H-56	3
3_TSH-1188xLCT-37A_4_23_10	TSH-1188 x LCT-37A	*	TSH-1188	LCT-37A	3
3_TSH-1188xLCT-37A_4_23_2	TSH-1188 x LCT-37A	*	TSH-1188	LCT-37A	3
3_TSH-1188xLCT-37A_4_23_3	TSH-1188 x LCT-37A	*	TSH-1188	LCT-37A	3
3_TSH-1188xLCT-37A_4_23_4	TSH-1188 x LCT-37A	*	TSH-1188	LCT-37A	3
3_TSH-1188xLCT-37A_4_23_5	TSH-1188 x LCT-37A	*	TSH-1188	LCT-37A	3
3_TSH-1188xLCT-37A_4_23_6	TSH-1188 x LCT-37A	*	TSH-1188	LCT-37A	3
3_TSH-1188xLCT-37A_4_23_7	TSH-1188 x LCT-37A	*	TSH-1188	LCT-37A	3
3_TSH-1188xLCT-37A_4_23_8	TSH-1188 x LCT-37A	*	TSH-1188	LCT-37A	3
3_TSH-1188xLCT-37A_4_23_9	TSH-1188 x LCT-37A	*	TSH-1188	LCT-37A	3
3_TSH-1188xLCT-37A_4_24_1	TSH-1188 x LCT-37A	*	TSH-1188	LCT-37A	3
3_LCT-1621010xH-56_4_24_1	LCT-1621010 x H-56	*	LCT-1621010	H-56	3
3_LCT-1621010xH-56_4_24_10	LCT-1621010 x H-56	*	LCT-1621010	H-56	3
3_LCT-1621010xH-56_4_24_2	LCT-1621010 x H-56	*	LCT-1621010	H-56	3
3_LCT-1621010xH-56_4_24_3	LCT-1621010 x H-56	*	LCT-1621010	H-56	3
3_LCT-1621010xH-56_4_24_4	LCT-1621010 x H-56	*	LCT-1621010	H-56	3
3_LCT-1621010xH-56_4_24_5	LCT-1621010 x H-56	*	LCT-1621010	H-56	3
3_LCT-1621010xH-56_4_24_6	LCT-1621010 x H-56	*	LCT-1621010	H-56	3
3_LCT-1621010xH-56_4_24_7	LCT-1621010 x H-56	*	LCT-1621010	H-56	3
3_LCT-1621010xH-56_4_24_8	LCT-1621010 x H-56	*	LCT-1621010	H-56	3
3_LCT-1621010xH-56_4_24_9	LCT-1621010 x H-56	*	LCT-1621010	H-56	3
3_AMAZ-15xICS-95_4_25_1	AMAZ-15 x ICS-95	*	AMAZ-15	ICS-95	3
3_LCT-1621010xH-56_4_25_1	LCT-1621010 x H-56	*	LCT-1621010	H-56	3
3_AMAZ-15xICS-95_4_25_10	AMAZ-15 x ICS-95	*	AMAZ-15	ICS-95	3
3_AMAZ-15xICS-95_4_25_2	AMAZ-15 x ICS-95	*	AMAZ-15	ICS-95	3
3_AMAZ-15xICS-95_4_25_3	AMAZ-15 x ICS-95	*	AMAZ-15	ICS-95	3
3_AMAZ-15xICS-95_4_25_4	AMAZ-15 x ICS-95	*	AMAZ-15	ICS-95	3
3_AMAZ-15xICS-95_4_25_5	AMAZ-15 x ICS-95	*	AMAZ-15	ICS-95	3
3_AMAZ-15xICS-95_4_25_6	AMAZ-15 x ICS-95	*	AMAZ-15	ICS-95	3
3_AMAZ-15xICS-95_4_25_7	AMAZ-15 x ICS-95	*	AMAZ-15	ICS-95	3
3_AMAZ-15xICS-95_4_25_8	AMAZ-15 x ICS-95	*	AMAZ-15	ICS-95	3
3_AMAZ-15xICS-95_4_25_9	AMAZ-15 x ICS-95	*	AMAZ-15	ICS-95	3
3_AMAZ-15xICS-95_4_26_1	AMAZ-15 x ICS-95	*	AMAZ-15	ICS-95	3
3_AMAZ-15xSCA-24_4_26_1	AMAZ-15 x SCA-24	*	AMAZ-15	SCA-24	3
3_AMAZ-15xSCA-24_4_26_10	AMAZ-15 x SCA-24	*	AMAZ-15	SCA-24	3
3_AMAZ-15xSCA-24_4_26_2	AMAZ-15 x SCA-24	*	AMAZ-15	SCA-24	3
3_AMAZ-15xSCA-24_4_26_3	AMAZ-15 x SCA-24	*	AMAZ-15	SCA-24	3
3_AMAZ-15xSCA-24_4_26_4	AMAZ-15 x SCA-24	*	AMAZ-15	SCA-24	3
3_AMAZ-15xSCA-24_4_26_5	AMAZ-15 x SCA-24	*	AMAZ-15	SCA-24	3
3_AMAZ-15xSCA-24_4_26_6	AMAZ-15 x SCA-24	*	AMAZ-15	SCA-24	3
3_AMAZ-15xSCA-24_4_26_7	AMAZ-15 x SCA-24	*	AMAZ-15	SCA-24	3
3_AMAZ-15xSCA-24_4_26_8	AMAZ-15 x SCA-24	*	AMAZ-15	SCA-24	3
3_AMAZ-15xSCA-24_4_26_9	AMAZ-15 x SCA-24	*	AMAZ-15	SCA-24	3
3_AMAZ-15xH-56_4_27_1	AMAZ-15 x H-56	*	AMAZ-15	H-56	3
3_AMAZ-15xSCA-24_4_27_1	AMAZ-15 x SCA-24	*	AMAZ-15	SCA-24	3
3_AMAZ-15xH-56_4_27_10	AMAZ-15 x H-56	*	AMAZ-15	H-56	3
3_AMAZ-15xH-56_4_27_2	AMAZ-15 x H-56	*	AMAZ-15	H-56	3
3_AMAZ-15xH-56_4_27_3	AMAZ-15 x H-56	*	AMAZ-15	H-56	3
3_AMAZ-15xH-56_4_27_4	AMAZ-15 x H-56	*	AMAZ-15	H-56	3
3_AMAZ-15xH-56_4_27_5	AMAZ-15 x H-56	*	AMAZ-15	H-56	3
3_AMAZ-15xH-56_4_27_6	AMAZ-15 x H-56	*	AMAZ-15	H-56	3
3_AMAZ-15xH-56_4_27_7	AMAZ-15 x H-56	*	AMAZ-15	H-56	3
3_AMAZ-15xH-56_4_27_8	AMAZ-15 x H-56	*	AMAZ-15	H-56	3
3_AMAZ-15xH-56_4_27_9	AMAZ-15 x H-56	*	AMAZ-15	H-56	3
3_AMAZ-15xH-56_4_28_1	AMAZ-15 x H-56	*	AMAZ-15	H-56	3
3_AMAZ-15xLCT-37A_4_28_1	AMAZ-15 x LCT-37A	*	AMAZ-15	LCT-37A	3
3_AMAZ-15xLCT-37A_4_28_10	AMAZ-15 x LCT-37A	*	AMAZ-15	LCT-37A	3
3_AMAZ-15xLCT-37A_4_28_2	AMAZ-15 x LCT-37A	*	AMAZ-15	LCT-37A	3
3_AMAZ-15xLCT-37A_4_28_3	AMAZ-15 x LCT-37A	*	AMAZ-15	LCT-37A	3
3_AMAZ-15xLCT-37A_4_28_4	AMAZ-15 x LCT-37A	*	AMAZ-15	LCT-37A	3
[truncated: 4,574 more rows]
