# Supplementary material for: Genetic Parameters and the Impact of Off-Types for Theobroma cacao L. in a Breeding Program in Brazil
Source: Front Plant Sci. 2017 Dec 1;8:2059. doi: 10.3389/fpls.2017.02059 (PMC5717384; doi:10.3389/fpls.2017.02059)
Supplement: Table S2 — 96 SNP off-typing markers for cacao. [file Table2.XLSX]

## Sheet: Sheet1
marker	chromosome	position	sequence
Tcm001s00947643	1	947643	TtCTTCAtAGCTGGTATTCTCTGATATTAGaGATATCGAGCTTGGCCGCTTtATTAATGG[A/C]AGAGATGGGCTCTCTAGCTGAGGAAGctCTACGAACTGATCAGAGTGGATGAAGTTTAGA
Tcm002s20575712	2	20575712	TGATTCAAGATCAGATTTAGAATCTTTTGATTCTTCAAATGATGACAATGATGATATAGT[C/T]AAAAGAAGTCATGTAAAGCACCACATATGCCGTCGGGGTTCAGAGGCTAATGATTCATAT
Tcm003s01336581	3	1336581	TCTCTGCCcTCTtGTTtCTTGGATTGTTCTGCACTTGAGCATCATTCTTCACCTGTGGAG[A/C]AACAGACTCAACCACCAATTTGTGGCTGACTTCTTCAAAAGCCTCAGCTTtGTTATGTGA
Tcm003s07402719	3	7402719	ACCAGCCGTCAACTAGGGGTGgAGGTCATTGGACTGTGTCACTACTATAGATATGTAAGA[A/G]GtCTTTTGTCGACATTTATTTTtGCTGGTAATTATATAGAACTCAATTCTTTTAGtGTCA
Tcm006s26664133	6	26664133	TTGGAATTTAAACATTCATTTGGAAGCAAGAGGCAAAAgAAGGGGCAGTCTAATTCGATC[A/C]TATTCTACAGACCACGACCATTACAAGCCAGAAAAGGAAaGACCCATCAAGACTCCATAG
TcSNP1034	4	31573986	GGGATATGCTACTGAAACACTCAATCCTCAATGTCATATGCCAAAGTGTTAAGACTGTCAAACGACTAAAGTCTCTTTTATACTATGAACAAGTGACTTGATAGTGTCAGAGTCACCATCTATGCCATGGGACCATTGCATCTATATAGGTATATCCCTTCATCAGCTCCTTTTTTTTTTTAATCCTGTGGGAATCTGTTGGTATTAGACAGGTCAATTTGCAGCAGACTTTCATGCATACTTCAGCCAGCACTCAGCAACTAGGAAGTGAGCATTGCAGTTTTTGTTCTTCATTTTTCT[T/C]GCCTCCTGGTTTGAATTGCCCCGGTTTGCTTGTTGAGTCACTTCATCTTAAGTTCATAGAGACAATCCTGGTCTTTTTTTTGTTCCCTAATTTT…
TcSNP1041	10	9096185	ATGCTAGATATTTCCCCCCCGTTTCTTTGCTAATTTGGTAAGGATTAGCTTCGTTTTACAGTCAGGTAGCCCAATCTATGTTCTTACATTTCACCAGGAGACATGCCATCATCCATATTCCATTGCTGATATTTTTTCTGGTTAAGTTTGATAGCTAACATCTATATTTTTTCATAAAACGCTATCAGGTGTGGAATCATATGAAGTAGATTTGAAGGAGCAGAAAGTGACTGTGAAGGGCAATGTCCAGCCTGATGCAGTTCTGCAGACTGTTTCAAAGACTGGAAAGAAGACTACCTT[C/G]TGGGAAACAGAAGCTCCAGCAGAACCCGAGGCAAAGCCTGCGGAAGCTGTTGCCACAGCTTAATTTCTCCCAGTTTGCTTAATCTATTCATGTG…
TcSNP1060	2	6761414	ATGGTGCTGGTGGATTTCCAGCATGGGGAATACAGCCAAACTCAGTTCTTGATTTTGAGATTGAAGTCCTAACCTTGCACTGAGTACTTGGCACTTGGTAAC[T/C]GTTGGAAGAATATGTAGCCTGAATAAGTCACGTGCCATGAACATATATGGATATTATCGGGTAGCATGTATGATTATTGAGGAGTATCTGTATGAGCA
TcSNP1062	3	18661363	TATTGATCATGAAAAACAAAAGGTGTTGCCTTTGTCCTAACAAAATCGACTCATTGAGTGTTCAGAGCTGAAGTGTGTACGTGCGTTTGGTAAATGGTTTGTTGGTTTATGATTTTTTCCCTCATTGTATGTAAAATCATGAATGATAACAGATGGGAAGACATTTAAGAAGCCTCGTCGTCCTTATGAAAAGGAGCGATTGGATGCTGAGCTGAGGCTAGTGGGAGAGTACGGGCTGCGATGCAAGAGGGAACTCTGGAGAGTTCAGTATGCTCTAAGCCGCATTCGAAATGCTGCAAG[A/G]GACCTTCTGACCCTTGATGAGAAGAACCCACGTCGGATCTTTGAGGGTGAGGCTCTTCTTCGCAGGATGAACCGATATGGGCTTTTGGATGAGA…
TcSNP1063	7	2331533	TGATTGATTTCTTTTATCCCTAATCACGTGCACACATACTGCAGGCAAAAGCATGAGAAAGCCATGGGGTTCAAGAATTTTGATTCATCATGTAAACCTAGATGATGAAA[T/G]AGAAAACGGTATCTGGAAGAATTTAGCTCAGAGAAGTTTATTGTTCACTGTCTTTTGGGATCGATGATGATCACTGGATTTTGGTCAGAC
TcSNP1075	1	34497275	TATGGTTCCAGAGAGATTGATTGAATAGCTCAAATTTCAAGGGACAAATGACACCTCGTAGTTCAATAAAATTTACCTTGCATGCAAGGAAATTTCTGATGATAACTATCAGGCCAAATACAGTAGTAGCTGATCAGAATTCATGTGGGTACATTACATAATATCTATATATACCGGCTGAAGTTCTTGCAAACTGATACAACAAAACATTTGATAATCAACATGAAAACAAGGATCAAATTTCATGGCAGCTCATGCACTTATAATTTATGATTGCAACTCCCAACTGATACATAAATG[A/T]GTAGTAGGCCTGTATAGATGAATTACTCTCGAAACAAAGCATCTTCGAGAGTGTCCATGTCACCTACCTCTCTAACAAGATTTTTGGTAGAAGG…
TcSNP1096	1	38453084	CCAGTAAAACCAAATGAAAACAAGTAGACAACAAATAGGTTAGCAAACATTAAAGCAGAGTAACTACCTTGAGTAAGTACAGCCACTTTAACAGTTTGCCCAGTTCCCTTTGGCAAATTCACCTGCAAGAAAGAGGGTCAGAAGAAACGTTGGATATCACATGTAACAACCAAGGTCAGTGAGGCCATGACAATTATCACGTGAAGCCTAGAAAACTTACTGTTGCTCTCAGCTGTTGATCATTATACTTAGGATCAATGTTAAGGCGGAAATGGGCTTCAGCTGACTCAACAAACTTTG[T/C]ACTTGTCATTTCCTTTAACAATGATATTGCTGTCTTTAGATCATACTCCTTTTTGTTTTCCCTTAATTTTTGAATTTCCAAGAATCTCTTAGAC…
TcSNP1111	5	19481868	TGGCTGAGTTAGGTRTGATGCATTACGAGAGCATAAGGTACTGCCCATCAATGGTTGCTGCCTCGGCAGTGTATGCTGCTCGTTGCACACTGAACAAGACCCCA[A/G]CTTGGACTGACACACTAAAGTTTCACACTGGATACTCTGAAGCACAGCTAATGGAATGTGCTAGACTGCTGGCTTTCTTCCATTCAAAGGCTGCAG
TcSNP1126	7	1586254	TCCAAGGAGAGAGAGGCATTTAGAGCTTCTCTTAAAAAGTATCGTCTTCAAGGGAACTTACAAGAGTCTGAGGACATTGATATTGTGGCACTAAAGAACTAC[A/T]TGGATGCTCAGTACTTTGGTGAGATTGGTATTGGCACACCTCCACAGAACTTCACTGTGATTTTTGACACTGGTAGTTCTAATTTGTGGGTCCCTTCA
TcSNP1144	6	26188764	GGTTCGGACTTTGTGGATCGGAGATTTGCAGTATTATATGGATGAGAATTATCTCTTGGG[T/C]TGTTTTGCCCAAACTGGAGAGGTTGTTTCAGTGAAAGTTATCCGTAACAAGCAAACAGGC
TcSNP1149	3	27113581	TAATAATTAGTTAATCATCAAATAATTACTAATAAATCACAAATTTCTAGATTAGCAGCAAAGCAAGATGGAGTTGGGTTCTTAAAAAGGTAATAAACACAAACATTATGGGGGTAAATTTGTCATTTAAAAATAAACTTATTATTGACCGTAGACTACTGAAGTCCTCTCCGACCCCTCACGGCCTCCTTTTTATTTAATCTCTAYGGGTTTAGTTTCCCACAAGAGTCCATTGTGTTCTCCTGCAGTTCCAAAAATCGCAATCCCCCTTGCTCTTTTCTACTCTTCTAGAGACTTCTC[T/C]TTGTTATTTCTTTCCTGTTCTCTCTTCTCTTGCTTTCCCCCTGCAATGGCGTCTGATCTGGAGACCAAAGCCAAAGAAGCCTTCTTCGATGACC…
TcSNP1156	9	37074615	AGATTTATCATATTATCTAGTTCAGCCTTTCTGAAGCCTTTAAAATGAACCTGTTCACTTGCAGGGTCGTGCCATTTTTGCTAGTGGAAGTCCATTTGACCCTGTTGAATACGAGGGAAGACTTTTTGTGCCTGGGCAGGTTATACTTGTACCTAAAGTGGTTTTAACTCCMTCTTTGGTTAAGTTTTGCGCAGAGGGTTGATTAGAGTATTATATTTTTGTCCTCCAGGCAAATAATGCATACATCTTCCCTGGCTTTGGTCTGGGTTTAATTATGTCTGGTGCAATCCGTGTTCATGA[T/C]GACATGCTTCTGGCAGCCTGTAAGTGTATATTTGACATTTAATAGTTGCTTTAGAAGTTTAGATTGATAGGAATGTAGGATGCTTTTGAAAACT…
TcSNP1165	2	1733750	TCCAAAGATCTTTTTAATATAAATATCCTTAAATTACGAATTACCTGAAAGCAACATCCATGTGTCATTGAATTTTGTTTTTAAAGGTAAGCATTTCTTTCATAATGCCAGAGAAAATTGTAAATAATAAAGAAGAAATCTTGAAAAGTAAGCATTGTGTGAACATTCACCTGCTAAATTGATCGAATAGTTTCCACCATGTATTGGCTATAAATACCCCTTAGACACTTGTTCATTTCCCATCAATTGCTTAAACATATTTGCATAGCATTATAGATATTTTCAAAACCATGATGGAGG[T/C]TGCCAAGGTTTTCCTAGCTCTTACTTGTCTCATGGCCTTAGCCTTGGTCCTCCCCTCCCATGCCCAAGACTCCCCTCAAGACTACCTCAATGCT…
TcSNP1175	4	29632187	TAAGGCTACATTCGTGGTGTTTGTCACGGACGGATATGGGTACGCTCAAATGGCTTGCCC[T/G]CATCTCTCCAGACAGAGCCAGGGATCCCAAAGTGGAAGGCAAGACAGAAGAGAACAAGAA
TcSNP122	2	6913492	ATGAAGCCATCTCAGAGCTGGACACTCTTGGAGAGGATTCATACAAGGACAGCACTTTGATAATGCAACTTCTTCGTGATAACCTCACTTTGTGGACCTCAGATATGCAGGTTAGACCCCACACGTCTCTATTTCTTTATTGACTTTTGTATCTTAAAGTCATCTGTGTATCTTCTTTTTATAGTGAATTCTTTATTAACTAGTATATGTTTGCATCTCTTTAGGATGATGGGACAGATGAGATCAAAGAAGCTCCCAAACGTGAGGATGAGAAACAACAGTGAAGTCACTAATCCTCGT[T/C]GTAGTATTTTACTTCTCTGGTTGTTTTTGTATGGAGAAGTTGCTTCGTCCCACAATCGCTTCAGTTACTCGTTTTTAGGAGATCATGCCTCGAT…
TcSNP1242	7	1795621	CAAGGGCAGTCTAGTAAACATCGAAAGGGAAAACAGGAATATTCCCAGGGAACTTGCCTCAGTTCGGTTTACTTCACCTGCAGTACACAAAATCATAAGACCAAAGACAAAGAAACAGTGCGAGACGGAGGGACAAAGCGAGAGATGGCTTGGTGTAGTTTAAGGTCAATCCATGTTCCAACMGTCGATTTGGGCGTCTTAGGCACGCGCTCTCCATTAGCCGCAGCTGGGGGAGTTGTAGCTGGATCTTCCCTTTGGCGATCTTCCTCCAGAAAAGGCTTTCCTTTTGCTTGCTTAAGC[A/C]TCTCCACTTCTCCTGGTAAAAAACAAAAATGACTATCAGTACAATGAATGGTTCTTTTTACTGTTTTCTTTGATGGGTTGTTGTTGAAAATGGT…
TcSNP1253	9	3838119	CACTTGCCACTCAAGKTCCTCACTAAAGCATTGAAACCAGCATCAGAAGTCTGATTTCTA[T/G]ATTACCAGCACTTATCAAACTTCTTTCAATCAGGATAGGTGAGTAAAGAAATGAGGCGCT
TcSNP1270	7	7521337	TTATTGGTGTTTTTAATAGCTGAACTCTTCATCTGTATTACCAAAGGTGTGTTTCTGAGGGAAATTATTCGAAATGGACAACAGCAAACCACAAAGAGCACAGCAAATGCCATGTAAGAGTCAAGAACACACTCTATTTCAGTCTAGTCATCACACAAAGTCAAAGACACTGTTCTTACAAGCAAGCCATAACAATGGTAGATAACATTCATTTACACCACCAAGGTTTAGAACTCAGACGCTGGATTATATTTGAGTTCTGTTTGATGTTTACTACAAGACCTGCCTCACTTCTTCCCTCGCAGCTT[T/C]GTACCAAGAGCCCTYTCCAATTTACCAATTATCTGTTGATTAGGGATGGCTTTTCCAGATTCATACTCTTGTATAATCTGGGGTTT…
TcSNP1309	8	678644	AAGAGGGTATATATTCAAGAAGTGCTATGGACTTAATGATGATGCCTTGATCTTCCCCTC[T/C]CATCTCTATATCAGTGTAGACTTTTAAATTTAAACATGTGTGCAATGTGGGGACGGCAGT
TcSNP1350	1	37541654	CCATTTCTCTTCAATAAAACAAGGCTCCAAATTCTTTTTCTTTTTTCTGTTCTTTTTGGATGAGAGTTTACATCTGTTGAATGTACATTAGAATGTGCACAAAATAAAATACAATGAATATCTATTTTAATGCTGAAGACAATTATGTCAAATGTTATAATAAAAACTTGCTAGGTCCCTATATAATTACTGATGAAATATTATGTTGGCCTAGAAATGACGGTTTAAACTTATTGTGCTTCCAAAATTTTTTATCACTATATGATGGACCATATAGCCTAAATAAATATAGCAAAAATG[A/C]ATATCACAACAAATTATATGGCTGGCTTGCAAAAAGACTATAAGGGCTTGTGGCTAGTTCTTCAGCCATTCCCTCTGATTATTCCGCTGCTTKA…
TcSNP1383	7	104141	TGAAACCCAGAATCATAATAGATTCGTTCTTTGTTTGTCTTCTCTTTGCAGGAACAGCTAAGATGGGTCGTGTTCGCACCAAGACAGTGAAAAAGTCCTCACGTCAGGTCATTGAGAATTACTACTCTCGCATGACCTTGGACTTCCACACCAACAAGAAGATTGTTGSGGAGGTTGCTCTCATTCCTACAAAGCGCCTTCGTAACAAGATTGCTGGCTTCTCTACACACTTGATAAAGCGCATTCAGAAGGGTCCAGTTCGTGGCATTTCACTCAAGCTACAAGAAGAAGAGCGTGAGC[A/G]TCGCATGGACTTTGTTCCTGACGAGTCAGCTATTAACACTGATGAAATCAAGGTTGACAAGGAGACTCTTGACATGCTTTCTGCTCTTGGCATG…
TcSNP1414	9	34742768	TGTGACTTACGGTTACCCCAATCTCAAGAGCGTGAGGGAGTTGATTTACAAAAGAGGTTA[T/C]GGGAAGTTGAACAAGCAGCGTGTTGCTTTGACTGACAATGAAATCATTGAGCAGGCTCTG
TcSNP1439	9	39818201	CCCTCAGGAAGACCAGTGCTACTTCAATCTCAAGTAAACAAAGATTACAACAATAGGACCCCACGCAGCTATTAACAAACTTACCAACCCAAACCTGCAA[T/C]TCACTTCTTTGCTTATTTCCTTCCCCCAAAACCTACATAGCAAATGGACCTCTACCTATATATACCAAATGGGTCCAGTCCTCACCATAATTGCTTGATT
TcSNP144	10	94961	CCCCCCCCCCCCTCCTTTGTCTTTTGGTTTGATATGGCAGATATACCGACACAGGATTCACCGTGAATGGGGTCAACTATGAAGGCAGCTTGCTATGTGTGGGA[A/C]ATTTGCTCACTTCTTGGGTTCCCAATAAGTTTTCTCAAATTACTCCCGACAGGTATTGGCTTCCCTAATTGTGCTTCAATGCTTTTCTGCTGTGCT
TcSNP1442	9	27933982	TAGGGAACTCCACCAGCAGTGCATCAACTGCTGCAGAGAAAAGTGATGGAGGAAAGGGAAAGAGATGGGTGGGAGTAGAGATGGCCTTTGGTGTTTCC[T/C]TATGGATTTTCACTCTACATCAAAGCTTTGGTGTGTGATGGAATTTACAGCTACTGTTATTACTGTATCCATATAAACACTGGACCATCAACATGAGTGATG
TcSNP1458	1	31568219	TGGATCTGATCGTCAGCTAAATCAGTCAATTATCGAAGGAATCAATCGCAGTCATGGCGA[C/G]TCCAGAGTTTCTGCAAAGAGAAGCCGACCTTCTCCTTTCATCTCCCTTGATTGAGCTTCG
TcSNP1484	6	25702944	ACTTCTTCAGCCGCAGCTGTGTCTATCAACACACTC[A/G]AGGGGACAGATCTGGTCCTGACTGAGAAAGACTGGACCGACGTTGAGTTCTTATCGTCGGCAAAGCCACCAACTTGGGTAACAATTTTCATGCTAATCCATTCCTCTTTCTCTTATCTTCGGGGGAATTGCAGAAGAGGGCAAGGTAACAAAAATAATTGGTGT
TcSNP150	5	25759341	AATTCGACCCCTCATCGTATAGTTCCGGGTCAGGTACGTCTTCGTCTTCTTCTTCATCAGACTCCGCGTCTTCAATCCACAAAGGACATCAATACCCTTCGACGACTACTGCTGACTTGGGAACACCCACCAGCGTTTTGCCGGCAACATC[T/G]GGTGACTGGTCTGATTTTTCCTCTAATTTTTATCTAGAACTTTGTCAAG
TcSNP151	8	8960510	TTTATTAACCAAATTCTCATGTATTAATTATTTTCTTTGAACTTGCTGGTCCTTAGGATTGTGGAGAGTGTTGGTGAGGGTGTGACTGATCTCCAACCAGGTGA[T/C]CATGTTCTCCCCATCTTTACTGGAGAATGCAAGGAGTGTCGCCACTGCTTGTCAGAAGAAAGTAACATGTGTGATCTCCTTAGAATCAACACCGAT
TcSNP1520	8	2909479	CTTCTACGTCTATGGTTCCAGTCTTAAGTAACTTTATCATTCGTGATTTTTCCCTTTTAGATGATTAAAACTACAGTCCTTAACTGAGGAACTATTATGTGTTTGGCTATTCATAGTGCTGTACTGTTCATTTTCATGGCTTATATGATGGTCATTTGTGACTACTGAAATACTTCTCCTGTTTGCCTTCTATAGATCAGCAAGGCACTAGCTGGAGCTGATAGGAAGGATCTAATGAAGAGACTGCCTAAATTCATATATGATGAAGAAAAAGCTTTGGAGGTGAGCACTTACTCTTTTCAGAAGTATTGCCTTCTAAGGAATATGGAATGGCCTGAATATTGTGTGCTTTAAAGTCTAAAGCACCAGCATTTATCATGTTTTCTTTAGAAACAGAAT…
TcSNP154	1	17254130	CAAGCAACAAATAGAGTTGGAAAATGTAAGGAACAAATACATGAGCTATGACTATTGTTC[A/T]GAYAGGCCTAGATACCCCGTACCTCCTCCAGAGTGCCTTCTTCAGTAGCAGACAACATTA
TcSNP174	4	20132340	TCATCCGAGCTATTTTTCTGGACAGAATCAAGAAGGCTTATGATAGAAACCCTGACCTTGCAAACCTTCTTGTTGATCCAGAGTTTGCAAAGGAAATCATTGACAG[A/G]CAATCTGCTTGGAGAAGAGTTGTTTGCCTTGCTATAAACTCAGGTATTAGCACTCCTGGCATGTCATCCAGTCTTGCTTATTTTGACACCTATA
TcSNP193	9	39220820	GGTGCTCCTTGTATTCAGACAAGCAAAGCATAGAAATTCTACGACAGCTCCCTCAATTTTCCTTGTTATCAAAGTTTCCTGTTTAAT[A/C]TCGTTTTCCATTCCTGAAAATGTCTCTGATTCCAAGCTTCTTTGGCAGCCGCCGCAGCAACATCTTCGATCCTTTCTCTCTTGATGTTTGGGATCCTTTCAAGGACTTCCCTT
TcSNP226	9	5960954	ACTCAGGACTGGGAGCCCGTGGTGCTACAYAAGTCGAAGCCCAAGGCCCAAGAGCTACGCGATCCGAAGGCAGTGAACCAGGYGCTGAGGTCGGGG[C/G]CACCGGTCCAGACTATCAAGAAATTCGATGCTGGTTCGAACAAGAAAACCGAGGGGCCGGTGTTGAACCCGAGGAAGCTTGATGAAGGGACGGAACCGGCGGCT
TcSNP230	10	16084008	TTGATCACTCTGAGCTAAAACCTTGGTTGCCTGTGCAGGTGGTGGAAGCAGCAGAGGCCGAAGACAAAGAAGGGGAGAGGATGTGATCCATCCCCTCAAGGTTTCTTT[A/G]GAAGATCTCTACAACGGAACATCCAAAAAGCTTTCTCTTTCACGCAACATAATTTGCTTCAAGTGCAAGGGGTTTGTATCTGAATCAATTAA
TcSNP240	1	7509293	TTGGCCGCTACCCTTTTCACCACAGCTGCTGCCTCTTCTGCAAATGCTAGTGTCTTCGAT[A/G]AATACCTTGAAAAGAGCAAAGCCAACAAGGAATTGAATGACAAGAAGAGGTTGGCCACAA
TcSNP242	9	37697514	AGCAATCTTCCTCCGCCAAACAAGCCATCAATCAAACCCTCGTTCCTCTGTCTTCGCCTT[T/C]CTCTTCGTTGCCGTCATCGTCATCGATCTCATCATCTCCATTTTCGGGTTCCTTGCCAAT
TcSNP25	9	35795067	GCTGAGCTCCGCCATGTGATGACAAATCTTGGTGAGAAGCTTACAGATGAGGAGGTTGATGAGATGATCCGTGAGGCYGATGTTGATGGTGATGGGCAGATCAACTATGAGGAGTTTGTCAAAGTCATGATGGCMAAGTAAGGACCCCTCCAACCATAACCAAGATCCAAAAATGGGAAAAAAAGGGAACAGGGCAGATAAGTTTGCTAAGATTTCTGTTTCTCGATAGGACATCTATGTTTTATGTTACTAGTTTTTGTTGGGTGGTTGTCTGTTTCTTGTTTGCATTATTTTGTGGAC[C/G]GGACCTTAGTATATCCTGCTTGTTTGCTCTGTTTTTTGTTCAGTAGTCTGGGTTGTTAGTGTCTTATCTTTTACATTTGGTGTTTTTTTTCTAT…
TcSNP28	5	29464983	CATACTTACAGCACACCCACCCATCTTTGCCACATTATGATTCCTYGGAGTGGGACTGGTTCAAGGGAGCTTTAGCAACCGTTGACAGAGATTATGGAATTTTGAACAAGGTTTTCCATAATATCACCGATACTCATGTGGCTCATCATTTATTTTCAACGATGCCTCACTATCACGCAATGGAGGCTACAAAGGCAATAAAGCCTGTATTGGGAGAATACTACCAGKTCGATGGTACTCCGGTGTACAAGGCATTATGGAGGGAGGCCAAAGAGTGTATTTATGTTGAACCAGATGAGG[T/G]TGAGCAYGGCAAAGGTGTGTTCTGGTATAGGAATAAGCTTTAAATTTGCATGTAGGAAAGTTTGTCTACTGTCAAGGATTTTGGCCTTCCGATG…
TcSNP316	2	3946690	TATAAATWACGCACCTTCATTGTCCCTCTTTTCTTCAACTCTCAATTTTAAAGAGAAGATGGATCATCGCTYTGTATTTTCTCTCTTTGTTATTTTCTCTTTATGCTTCGTTTGCGTGATTTCTACGGAGACTTTCTCGGCCGAGGGATCGGAAGTTGATCCGTTGATCAGGCAAGTAACGGACGGTCAGGATGGAGCCGAGCCACAGCTCCTGACCGCCGAGCATCACTTCTCGCTATTCAAGAGTCGGTTCAAGAAATCGTACGGGTCGCAGGAGGAGCACGATTACAGGTTCAAGGT[A/T]TTTCAGGATAACTTGAGACGTGCGGCGCGTCATCAGAAGCTTGACCCGTCTGCGAGTCACGGGGTGACTCAGTTCTCTGATTTGACTCCGAGAG…
TcSNP32	4	31580452	TTGGAATATGCGGGGAACATGGTGGGGAGCCTTCTTCCATTGCATTCTTTGCAGAGGCTGGATTTGACTATGTTTCATGTTCKCCATTCAGGTAATGTGATGTTTTCTCACCTCAAAGTTGGTTTCCTTAACATTTCCAGAAATCCTAAAACAAGGGAAATTCTTGGCAGGGTTCCCATTGCAAGGCTAGCAGCAGCTCAAGTTGCTCTCTGAGTACCATTCCAAGAACAACTCAGCTCCTTCCACTTTTGTCAATATAGATCAGTCATGGATGATATTGTGCAAAAATAATACCATAGT[A/T]CTAAGAAATCATGCACATTTTTGTAAATAGGAAGAATCTGCCATGGTAATGTTGTGTTGAAATGTATAAAAAAATAATACAAGCACTCTCTCTT…
TcSNP329	7	22283653	TACGATGCTGAAGGTGCTTGGCCTTATCTTATAGATGAGTTTGTGGAATACTTGAACGAGAATGGCATCATTCAGAATAGCCAGTTGACTGATTGGAGCCAAAAACGATGAAGG[A/G]CTGCTGGATGATAAATTGTTGTGAAGTCTTCACAATTTGTCTTGAGTGTGGTTTCTCTTGTGATGCCAATGTGAAGTACCTATTTC
TcSNP364	9	1213946	ATTAGTTTGCTTTGAAGTTGGAAACAAGGTTTCTTTTCTTTTTTTTTTTTTTTGCTAGGGTTTGTGTTTTACATTTTTAGGGTGTCTTATCCCAAAGACTCTCCCATT[A/G]TGTGATATTTGTTCAAGTTGAATAACTAGGCCTGTGGGTTCATTTACCTCAGCCTACATGTAATGTTTGATTAATGTTTGTGAATGTGAAGT
TcSNP372	4	33263705	TTTGTCTGTATTCGTAGACACTTACGGCACTGGAAAGATCCCAGACAAGGAAATTCTGAAGATTGTGAAGGAGAACTTCGATTTCAGACCTGGAATGATTTCTATCAA[A/T]CTTGATCTTAAGAGGGGTGGCAATGGCAGGTTTTTGAAGACTGCTGCCTATGGGCATTTTGGTCGGGATGACCCAGACTTCACATGGGAGGT
TcSNP413	3	33573251	TTAAACCCTACAAAAAGAGTTATTTTTTCTCTTTATTGCCCTGAGGGTGAGGTGGGAACTGGGGTGTATATAGGAGTGAGCATCCTCTGCAGGTTAAATCCTTAACCCGATAATGTTCATATCAATTGCAGGATCTGCCACCTGAGCGGGCTTTTGCGGATTTTGTTCTTTGCAACTTGGTGCTCCATTTAGTGATCATGAATTTCCTTGGATAAGATCGTGCCCCCAGGTTTACTGGACCGCAGTTTTCTCAGTTTCGGGCAATGATTCTAGTTATATCATGAAACTAAGTTCTTAGGT[T/C]GTTATTATGAGCCTATGCATACAGCATACGTAATGCGGAACTGTAGTTGATACTTTATGTTTGTCTTTGTCTAAAGGGTTTTGAAATTACTTGG…
TcSNP418	1	38760433	CAGCTGCGACCCGACCACTCGACGAGTCACAGACGTTTCCCTCCGAGGCGAGTCGGAGGACCCCATTCTCCAAAAAACGGGACGCTCAGGTTCGGGCTTCATGTCGGGTTCCATAAACCCTTCCATTTGCAAGCTCGACCACCTCACCACTTTAATCATTGCTGACTGGAAAGGCATCAGTTGGGAGATCCCTCAGTGCCTGGCTTCSCTACCCAACTTAAGAGTGTTAGATCTTATTGGCAATTCCCTTTCCGGAAAAATCCCACAACAGATAGGGAATCTCCAGAAGCTCACTGTCTT[A/G]AACCTCGCAGACAATAAGCTAAGTGGAGAGATCCCAAGCTCCTTAGTTCAACTCTCCAGTTTAAAGCATCTGGACTTGAGTAACAACCTTTTGA…
TcSNP42	1	34499172	CAAATTATTAATTATTTACTCTCACGATGATCATCTAGGATTCAATTGTGAAACAAGTAAATGAAAATCCCAAGGCTGGATGGAAAGCTGCCCTGAATCCTCGACTTTCTAACTACACTGTAAGTGCTTCCAGGACCTTGTTAGTGATCTTTCTCTCTCTGAGACATATGTTAGTGGTTCTGTGTGCTTACTAGTTCCAAATTTGTATATTTGGTGCATAGGTTGGTGAGTTTAAGCATCTTCTTGGAGTCAAACCAACACCCRAGAAGGAACTTCTGGGTATTCCTGTTATAACACATG[A/G]CAAATCCTTAAAGGTGCCAACTAAGTTCGATGCTAGAACAGCTTGGCCACAATGTAGCACAATCGGAAGAATTCTTGGTGAGTTATGTTATGTG…
TcSNP429	2	523194	CCAAAACTTTGGTCAGACACCCCAAATCTCCATTCTTCATTTTTCACTTGTTTACTGAGCTTAGCTACCTTTACCTACCTACCAGAGGTCAATATGACAACCGATTTGCAATGAGCTACAGTCTTAAACAATCATTTGGATGTTATGTCATTTAATAGCTGTATAGGGCATCATTTTAGTAATATTCACTCTTGCTTACCATCTGCAATCTTTGTTCAGGTTAACTCAAGTCCTTATGAKAATGGATGGATTATAAAGGTTGAGATGAATGACGCCGGGGAGTTGAAGAACTTGATGGGCTC[A/G]GAAGAATACTCCAAGTTCTGTGAGGAAGAAGATTCAAAGCACTGACCAGATGCCCTGGCCATTTTGCTGAGAGGGATGCTATGCAGAGAGGG…
TcSNP430	3	33573251	CCCCCACGTCTTCAAATCCTCTACATCCAAATCTACCTAAACTTACAAAGAAACACCCTTCAAAGACCAAAATACCCCAGAAGTGCCATTGAAACGATGCCGTTTTCATGAAGTTTTATCACCCTTAGCATGAAAGGTAAAGATCTACATTAGCAATATCCGCAGAGGATGTTTATCGCCCACCCTGTAACTTCGTT[A/T]ACACCGCAACTTCTCTCTCTGTGGAAAAAGGTTGCATTTCCTTTAAATTTTGTTAAGGAGAAAGGAATTTTTTTTTTCTTTTCTGGTGAAGAAAGATTCGATCTCTTTTGCCATAAACGGAACTTCATGGCGGTTAGTACTCAATAAATTTTTTTTTTCGTTATATTTTCTCTGCAACTTTCGTGTGTTTTTTCTTC…
TcSNP448	1	38760433	TGGTTTGATTTTTCCTTTTTTGTTGTCATTATTTTTTGTTTTCTTTTGGCTGCAAGGAATTCTAGTTTGATTTTACCCGAGTTTTACAAGTTCTTGAAGGTACT[C/G]TATTACCTTTACTATCCTAGATTCTAAGGCTGCTGTTATTCTAATTCTACCCCAAGAAGATGTCGAATCCCCTCCCACAGACGAGCTCAGGGTCTG
TcSNP469	1	34499172	AGCCATGGCTCCGAGATCAAAAGCCAGCCCGGTTAACCCGATTTCCGACCCGACTTCCAG[A/G]GAGATCCGTTACCGCGGCGTTCGAAAGCGCCCATGGGGCCGTTACGCGGCGGAGATCCGG
TcSNP497	2	523194	TGGTGGGATGCAGATCTTCGTCAAGACCCTGACGGGTAAGACGATAACCCTGGAAGTCGAAAGCTCCGACACCATCGACAACGTGAAGGCCAAGATCCAGGACAAGGAAGGAATCCCACCGGACCAGCAAAGGCTGATCTTTGCTGGGAAGCAGCTCGAGGACGGCCGAACCTTAGCGGATTACAACATCCAAAAGGAGTCAACCCTCCACCTCGTCCTCCGTTTACGTGGTGGGATGCAAATCTTTGTCAAGACCCTGACCGGCAAAACCATAACCTTGGAAGTTGAAAGCTCCGACAC[t/c]ATCGACAACGTGAAGGCCAAGATCCAGGACAAAGAAGGAATTCCCCCGGACCAGCAAAGGCTTATCTTTGCTGGGAAGCAACTCGAGGACGGTC…
TcSNP521	5	32978286	TAATTATTGCAGTATACACTTGGAGTTGGACCCAACCCCAGAACCAACCTGCAGCCATCATCAGGTGCATTAGAAAGATCAGCATGAAGATTGCTTTGAGTACTTCCAAATCTGGCCTTGTTGCTTCCTCCRTAGCCAAGAAAGTTCAGGCATAAGGTGGTATCACCAAAATTTTCATTTTTTGAGAGTTCAGACACATGAGAAAACTGTACATTCTTGTTCAAATCCATATTCTTTCTAGATTCTGTGAACTATAGCACCAAGGAAAAGAAGGCCAACCTTAAAGAAAATCCTTTAATA[A/C]ATACTACTGACTGGTATATGTATCAGAAAGAAAAAAAGAAATAGTAGAAATTCCAATGGCGTTCCTCCTCCACTCACAAATCCGGATGTATCTG…
TcSNP529	4	32701681	ATAGGCCTTGAATGACTTCATCTCCTCTGTCACCTTCACAAGCTCAACAAAAGGCTTCTC[A/C]AGAAAAATAGGCATGTATGGTCCTTGCACTTGGGTTGCAGTTGCAAGCTCCTCGGCAGTA
TcSNP534	7	5837008	AATGCCTCAAACAATGAGCTTGTCAGGACACAGACTCTTGTAAAGAGTGCCATTGTTCAAGTRGATGCAGCGCCTTTTAAGCAATGGTACCTTCAGCA[T/C]TATGGTGTCGACATTGGGAGGAAGAAGAAAACAGCAGCTAAGAAGGAAGCTACTGAGGTAGAAAGTTTTTTCATCATTGCTTTTCCTTTTTGAAATTCATTA
TcSNP547	6	26034597	GAAGGGGCCGATTCAATCTTTCTCCCTTAGTCAATAGCATACTCGCGAAGCACCGAATCCGACCTCCTGAATGTTCTGTGGTAGAAACCAAAGATGACAACTTCGCAGCGACGACTAACCTCTTTCCTTTCTGTAGCTGTCTAAATTTTAGTTCCCACGTTAGAGTTATGAGCCAAACGCCAAAAGGAGCAAAGCTTAGAATTGCCTACTGACCAAGCGATTGATGCGATAGGTAAAGGAAGAGCCTTTCGCTTCCTCATCTTTCTCTCTGCGACTGCGTTTCAGTGTTGGACTGAGTTG[A/G]AAGGAGGATGGCGGTTCGTAGGGACAAAGGGCAGTCAATCCGCGGATCTCGAATTGCTATAGCCATTGTSATCGGAGTTCTTCTTGGCTGCGTC…
TcSNP560	2	7557544	ACAAGGGTAGGTTGTCCAAGGAAGAAATTGAAAAGATGGTCCAAGAGGCAGAGAAATACAAGGCCGAGGATGAGGAGCACAAGAAGAAGGCGGAGGCCAAGAAT[T/G]CTTTGGAGAACTACGCCTATAACATGAGGAACACTGTCAAGGATGAGAAGATTGGCTCAAAGCTTTCCCCGGATGACAAGAAGAAGATTGAGGATG
TcSNP561	1	11352078	TGTAGACAAAATAACAGACCAAGCCTACCTAATGAAAAGAGATTGTAGAGACAGTAGGAAATAAAAATTTCCATTGCATATCATTATCCCGAAAAAGTCGACAGCTGAAAAAGTCCATATCATGCTTTCCTCTCTTCCACCCCGTAATTTGCATAGATCTGACCCTCTTTCTACATTCTCATCTCAGTCAATTTTCACAGAGGAGTAGATCTTCCTAACAAACCAGAAGCAAGCATAGAAGCCAATTGTCCCTGTCAGGACAAAGAAGGCATATGAAACAATTACCATGTACCCAAAGTA[A/G]AGGATGCCTGAAACCAGCTTTGTGATCTCCAACTTGGTAAAGAAGTAGAAAACTGAGTACAGGAAAAGGTAAAGAGCAGAGGAGCCAGCAGTCA…
TcSNP577	1	16001950	TAGGTTTCCATAAATATTGTCACACAAATACCAGGGCATGCAATTGCAAACATCCGCCATGATGATCATGATGATGATAATGATGAACAGAAAACAAGAT[C/G]AACGGCCACAAATTTAACACAAATTACAAGGGAAAAAAAGGGGAGAAAATAGAAAACTCAACAAATTAAATACACGGGAGAAAATCCGTTTTCATGTGAC
TcSNP591	8	1042912	GAGTCGGTTCCGGAGCTTCCTCTTGTGATTTCGGATTCSGCTGAGGGCGTCGAGAAGACTTCGGCTGCTATTAAGGTCTTGAAACAGATCGGGGCTTATGCGGA[A/C]GTCGAGAAGGCGAAAGWTAGCCAGGCCATTCGTCCCGGAAAGGGCAAAATGAGGAATCGCCGGTATATTTCTAGAAAGGGCCCATTGATTGTGTAC
TcSNP60	10	2291612	TGTTTTGTTTTTGTCTATGTGGCTTGGTGGTGCTGTTGTGAAAAAAATGGTACAGTTAAGCRTTATAATGGCATTTTCTAGCAAACTTGGAAGCCTTCTGAGGCAAAATGGGCAAATGCCAATTACATCCATGCTTAATTCTATCCGCTGCATGTCAACATCAACCAAAAAGCTTTTTATTGGAGGTATTGATACATATTGGATTGTTGTTCGAAGATTTGATGTGGATATCATTTATTTTGTATTTGACTTGAATCTATGGTTTTTAGGTCTTTCGTACGGAACTGATGATCAGACTCT[T/C]AAGGAAGCATTTTCCGGATTTGGGGATGTCACTGAAGGTGAGCTGTGTTGGTGATGCTCATGATACTGTTAAGTTTTTGACATTGTCATTAGGT…
TcSNP602	6	20159544	ACCATATCATCTATCAGTTAGGCAACCRGCACGAGGTCAGGTCCATGGTTTCCGTATGGCACTGTGGTATGAGCACCTTGGCATGCTTGATGATACCTTCCT[T/C]TTTCCAGAAAGTGAGGAGTGTGTCAGGAAGGTGAACCAGATTGCTGACAAATATTGGGATCTGTATTCAAGTGAGTCACTTGAGCGAGACTTGCCTGG
TcSNP606	5	3671883	ATGGTGAGTTCAATTTTCAGGCTTTCCTTTCTCAGCACATCTTTGCATGGTTTAAAATAACATACAACTTATATGATTGCAGACTTGTAGGGAATGTGGGTCAAAAGTGTCCAATTGTCCAATATGCCGCCAAAGGATCATAACTCGTCTCAGGCTGTAYACTTGATTTCTATAATCATGTAATCTTAATCTGTGTAAAGTGTAGGTTGAGTTTAGTTTTTAAAATCATGTATACAGTTAATGTGTACAAGTTCACATGTTGAGTGAAAACTAGAATTTCTGTGTGTTAAGCTTGTGCCT[A/G]CATAAAAAGGATAATTGTACAAAATGTTAAAAAGAATAATTTGTGCTTTGCAACGTTTAAGCAATCCCTTTGCTTATCATTTCTCTATTAGTAT…
TcSNP619	1	6169009	AATGGATGGGATGGGAAGGAGCCGGAATCCGTGACTACTCATCCCATATTAATCCTTACATTTGAACAAAAATTGTAAATTAATCTTATGCATGGAGTAATGACCCCACAGCTTTGCAACACC[T/C]CAAAAATGGTGGTTGTCCCTTTGTACATAATGATTCTGGGATGAATCATTTGTCTTTGTATATATGTATGTATATAT
TcSNP645	4	27426892	TAATGGGATAAAGTTTCCTTTCACACTGGAAGCCTAAAATCACATGTACCCAAATCTAGAGTAGATGGTTTGATATAATCCATATAAATGAAAAAACAAAAACAAAAAACCACCTGCTTACAAGGAAGATTTGATGAGTAGTCCATACTTGCTCAAGCTGAGAGCTGAAAAGTCATTGTAACTAACCAAAACTTGATAGGGTATAAAGTACTCCACTTATCAGAAAAAAGATTCACTCCCAAATGGTTTATACTAGTACAACAGTAACAAGAAAAGAGAAAATATAACATTAAAAATGAA[A/G]TTTCAAAAACAATTAAGGAAAAAAAGGGATATCCGACCTGAAGCACACACCCTCAGAAACCAAATTAACTACTACTAGATCCATCACATAACAC…
TcSNP653	3	8497100	TAATGGGATAAAGTTTCCTTTCACACTGGAAGCCTAAAATCACATGTACCCAAATCTAGAGTAGATGGTTTGATATAATCCATATAAATGAAAAAACAAAAACAAAAAACCACCTGCTTACAAGGAAGATTTGATGAGTAGTCCATACTTGCTCAAGCTGAGAGCTGAAAAGTCATTGTAACTAACCAAAACTTGATAGGGTATAAAGTACTCCACTTATCAGAAAAAAGATTCACTCCCAAATGGTTTATACTAGTACAACAGTAACAAGAAAAGAGAAAATATAACATTAAAAATGAA[a/g]TTTCAAAAACAATTAAGGAAAAAAAGGGATATCCGACCTGAAGCACACACCCTCAGAAACCAAATTAACTACTACTAGATCCATCACATAACAC…
TcSNP689	7	2762682	CTATCATCAGCGACAGAATATTAATTTTGAGAATTAATTACAAAGTAATATGTGAAAGTGAAATAACATTGGCTTTCCATTACTTATTTAGATATTTTTAAATGGATATTTAACAGAAATAGCAGTATAAATATTGATGTTGTGTTATCATTTCATCATTGCTTCATGTCCTAGAGCCAAAAAATAAAACCAATTTGTTTGTGGAATTTTGAGGCAGGAATATGGGTGATTCTTCTTCTGCATATTTGTGTTTGGCAGTGGGGTTAGCCTTAGTCGTTTGGTCGGTCTCGAATGGTGATG[a/g]GGTTGCCGCTGCTGACCGAATGGTGGGGAGAAGTTCCAATTCGTTTCAGCAGATGAGAAGGAAAACTTTCGCAAATGGACTTGGTCGSACACCG…
TcSNP701	10	25152395	ACCCACAAACTTCCTTATCTCCAGGCAGTGATCAAGGAGACACTGCGGCTGCGGATGGCCATCCCTCTACTAGTCCCACACATGAACCTCCA[T/C]GATGCCAAGCTTGGTGGGTATGACATCCCAGCAGAGAGCAAGGTCCTTGTGAATGCATGGTGGTTAGCCAACAACCCAGCCAAATGGAAGAACCCAGAAGAGTTCAGG
TcSNP702	1	37991997	ACCCACAAACTTCCTTATCTCCAGGCAGTGATCAAGGAGACACTGCGGCTGCGGATGGCCATCCCTCTACTAGTCCCACACATGAACCTCCA[T/C]GATGCCAAGCTTGGTGGGTATGACATCCCAGCAGAGAGCAAGGTCCTTGTGAATGCATGGTGGTTAGCCAACAACCCAGCCAAATGGAAGAACCCAGAAGAGTTCAGG
TcSNP723	10	22403658	AAATCCGTGGTGCCAATAGCTTCAGGCAGGCAGATTGTGCAGAGTCCAACTTACATTGTCAGGGCCAAAATTGGAACCCCACCTCAAACCATGCTCATGGCCATGGATACTAGCAATGATGCTGCTT[T/G]GTTACCTTGCTCAGGCTGCCTTGGCTGCTCTTCTAGTGTTTTCGACAATGCTAAATCAACCACATTCAAGGCC
TcSNP731	10	1444954	TGATCCAGATTGAGGGAGTTAACAGCAAGGAGGAAGTAGCTTGGTACTGTGGCAAGCGAATGGCCTACATTTACAAGGCTAAGGTGAAGAAGAATGGCTCACACTATCGTTGCATTTGGGGAAAGGTT[A/G]CTAGACCTCATGGTAACAGTGGCGTTATTCGTGCTAAGTTCAAGTCTAACCTTCCCCCTAAATCCATGGTAA
TcSNP75	2	41327516	TGAGGTGGCAAAGGAGATGCCTTGTAAGCACAAGTTTCATGGAGAGTGTATAGAAAAGTGGCTTCGGATTCATGGGTCTTGCCCTATTTGCAGGTACAA[T/C]ATGCCTGTTGATGAAGAAGAGATGGGCAACAAGAGAGATGAGGAAAGGAGAAGATCTGAGAGGGAGGTTTGGGTTAGTTTTTCTTTTAATAGTGATAGGAG
TcSNP751	5	40123923	TATTTAAGTTTGTATGATTGGAAGGATAAAAGCAAAGAGTAATTAGGAATTGTTTTGATTAAACATTAATAAGCACTTGAATTGAAACAAATGATGCATCCTCAGATACTATCATTCTTCTCTGAAAATACATCTTTCTTAGTCTTAATGCGGAAATTAAGGAAAGAAACCAGTACAACTCTGCTAATGATCAGCAGGGTTCCATTCACCTACACTAACATACTCTGTTAACAAGTCAAAAGCATTTCACCATGGCCATTTTCTTGCTTCCTTGCTTGCTTAAGCAGCTTGAGGGGTTCC[T/G]TTCGTCTGTGGATGCAACTGGAGTTCCAAGTCATCTTTCCCGTCTTTCTCCCTAGCCTTTGTTGCTTCTTCAGCTGTCTCTAATTSGTTGCTTT…
TcSNP776	8	1030965	TAAAAAAAAAAGAAAAGAAAAGAAAAAGTGAAAAAACAGTAATATATCCGAAAGAAAGCTTGGCAGTATTGAGCAGCGGGGTGAAAAATAAAAAAAGAAGATTGGGAAAGAGAGAGAGAGAGAGACAGATAGAGACAGGAGGGAGAGAAGGGAGAGACCGAAAGGAGAAAAGAAAGAGAGAAAGAATATGGCTTTGCCTATTCTTCTTCTTCTTCTTCTTTTTTAATCCTTTTCAGAGCTTTCCAGTTTTCAAAAGGGGGCTTCAAGCTTATCTTTCTCTCTTTTGTTATATCATCTTCT[T/G]CTTTTGTTTTTCCTCCGTTCACCACCCATAGTCGTTTCAAATGCCAGCTGGCTTCGATTTTTTGTAATGGCGGTTGGTTTTCGTTGGACGCTAA…
TcSNP799	8	5646904	TGGCTGATGAGGCTGATGCTGGCTGTGCTGAGATTATGAAGCTATACCAGGAAGAAGATGTGTAGAGTGTGGTCTCGAGTTTCTTGCGAGTCTAAT[T/G]GACTAGTCGGCATATGATGTTTGTCTGCTCTTTGTTATGTGAATTGTTTTGTTATTTCTCTGTTTAGAGGACTTATAACTTGTCATCCTTGAATTCTATTACAA
TcSNP823	5	2586995	AGGTATTGAGGCTAAGCAGCCAAACTCTGCTATCCGTAAGTGTGCTAGAGTTCAACTGAT[A/C]AAAAATGGAAAGAAGATTGCTGCATTCGTTCCAAATGATGGTTGCTTAAACTACATTGAA
TcSNP836	3	32166890	GAAACAAGAAAGAAAAAGCTTCAACCTTTGCTTGTTGAGTGGGTGAAAGAAAAATGGAGGGCAAAGAGGAGGATGTTAAGCTAGGAGCAAACAAGTTCCCAGAGAGGCAACCTATTGGGACATCAGCCCAGACAGACAAGGACTACAAGGAGCCACCACCAGCACCATTRTTCGAGCCTGGTGAACTCAAGTCATGGTCTTTTTACAGAGCTGGCATTGCAGAGTTTGTGGCCACTTTCTTGTTCCTTTACATCACCATCTTGACTGTCATGGGTGTGTCTCAGTCTAAGACCAAGTGCA[C/G]TACTGTGGGTATTCAAGGCATTGCTTGGGCCTTTGGAGGCATGATCTTTGCTCTTGTCTACTGCACTGCTGGCATTTCAGGTCACCTTCCTTAA…
TcSNP860	2	33565435	AGGGTCTATTACACAAGTAAATTTTAGAATCATGTATAACAGTGACTCTTTGCTGTTACACTGGGGTGGGATACGYGGTAGAAATGAGTAAGTTCACTTTTACCAGTTGGTGATTTAGGAAATGACATTTGATTATGATTTTTAAGTGTTGATATTGGGTTTCCTTATTACTGTTTGAGAAACCTTTGTTCCTTTTTTTTTTTTTGTGACAGAAAGTGGGTACTTCCTTCACATCAACCAGAAGGGACCAAAAACTACAAGAACAGAGCCCTAAGAACTCCATTCGTGAAGGTTAGTGCCAAAAAGTGACAATTCACATTTCACTAATGCTAACAGACAACCAGTTGTTTATTTTGTCTACATATTGCTTTTCTGTAGTCTGGCTCC[a/g]GTTCATA…
TcSNP872	4	27363549	ACTTACCAGTCAATCCAAGAGGTCG[C/G]AGATCCCAAAGAACAAGGTGGTTCTCAGTTCCCCCAGTTACAAGCTTGTATCCCTTGCTCATCAGGTAGTTTCCAAGGGCAACTGCATTGGCCTTAACTTGTTTAGCATAAGCCTTAAACCCAGGTGCCATGGCTTGTTTTAGGGCAACAGCAAGAGCACCAATTTGGTGATTGT
TcSNP878	3	2250028	CTCGGCCGACACGGGCTTCGACTCGCMCGAGTCTACTATCGTGGAACCC[C/G]ACCTGGATGACGGGAATGTTCAGTCGCCGGAGGTAAAGCGTATCCAGGAGGATTTGTTGAACCTCCTCGACGATTCCGACCCGGTCATTGGACCAGACCCAGCGATTCAGGGACTGGAATCGGTCATCAAAAGCTTCGAAGAAGAAATCTT
TcSNP891	2	8599895	TACCCAAGACCAAGAAGACTTACTGCAAGAGCAAGGATTGCAGAAAGCACACTTTGCACAAGGTTACACAGTATAAGAAGGGTAAGGATAGTTTGGCTGC[T/C]CAAGGGAAACGCCGTTATGATCGCAAACARTCAGGTTATGGTGGGCAGACCAAACCAGTGTTCCACAAGAAGGTAAATTTTATGTCACCAATCTTTTATC
TcSNP894	6	24617554	TCGAGGGTAAACACGTCATTTAACACACTATAAACGCCTTTCAGTCTAGGGTTTTCTTTTCCTCCTTCCCCAACCCAAAACCCTCTGTACTGGTACCATCCATCAGCTCTCTTACTCTGCTGCAGCGAAATCCGGAGATCCATCAACAATGGTAGGAGGTTTTGAAGTAGGCGCAGTCCCTTTTAACCCAGACGGCTGGGGCCCACCCGACTCCGTCACCACTGCCCCAACTACCACCACTCTGCCTCTCCACGTTCCCTTCGCTCCTTTCTCCCGCTCCGAAAAGCTTGGCCGAATCGC[C/G]GACTTCACCCGCTCTTTCCCTTCCTCGAACGCCAACCCATCCAACCGGCCTTCCTCTGCAAAACCCGGCGGAGCCAATTCCTCCGACGCGCCTT…
TcSNP899	8	18442414	GAAGCCTCAGGATGAGCAGCCTGAAGCCTATCACATCCGAACCCTCTCCTCCGTCCTCGGCAGCGAGGAGGCCGCTAAGGAGGCGCTTATTTACAGTTACAAGACGGCTGCTAGCGGTTTCTCCGCCAAGCTTACTCCCGA[A/G]CAGGTTGCGGAAATCTCGAGTAAGTGCTCTTGTTTTCCTCTTGTTTCAATTACGGAAGA
TcSNP90	5	36624365	TGACAGTGTTCTTTTCTCAAATGATACATTGACAGATAAACATCATAAGAATGTTCAGGCAATTACWATACTTTCAAGAGTACCAGAG[A/C]CGGTTGGCTGACCTGGTCGGATATAATGAAGCACAGAGGATTGTAAGCGATTCTCTAGTCCTCATCACTGTCGGTGGCAATGATTTTGTGAACAACTACTACTTGGTGCCCT
TcSNP917	10	4031441	CTGTTTGACACTTTCAGTTTTTAATGTACAACTGTTGAAATGTGAATTTTCTATGGTATAGAATTACACTATGATATGCGATTTTGTTAATTTTTTGAGCAAGCATTCATGAAAAATAGGTAACCTAGCTCTATGATAATAAAAGAGAGGCATGCTCATCTTGGCTTACTTGAAGCTTTAGCTCAATTCTGATGAGTGTAAACTTTGCAGCCTGGTATCTTGGTACCAGAGGCTTTGGGGTATGGAAACTGGGTAAAGGCTCAAGAATGGGCGGCAATTCCTGGTGGACAAGCCACTTAC[T/C]TGGGCAACCCTGTTCCATGGGGTACCCTCCCTATCATCTTGGTCATCGAATTCTTCGCCATCGCCTTCGTTGAGCACCAACGCAGCATGGAGAA…
TcSNP929	3	226748	GAAAGATGGTGACAATAAATTTAAGTGCTGAAATGTATTCTTTCTGATTTTGTAATGTCTGCGTTGAATCAGGGTAAACAAGGAGAACAGGGCTGCTGGGGTGTTGGATAACTTCGCTGAGGGAGAAAAATATGCCGAGCATTTTGTAAGAAAATATGTCCGCAACAGGGCACCTGAAATCATGCCCAGCATCAACAGCTTTTTCACAGACCCAAAATGAGGCTTGGCATTGCTTTTGCTTTATGTTGAAATGGAAATGAAAATACAAAAAACCAAGTCATGTTCAATAGCAAGTGATGTCCTTTT[C/G]TCTGCTGATTATAACAGAAGTTGTGTTAATTTTACACTTAGTTGATGTGGTTTTAAAGGGAATAAACTCTGAAACTTGTATGAGTTCA…
TcSNP944	7	401980	CATGTCAAGCAAGAAGACCATGGAGATCAACCCCGAGAACCCCATCATGGAAGAGCTGAGAAAGAGAGCTGATGCTGACAAGAATGACAAGTCTGTCAAGGACCTTGTTCTCCTTCTTTTCGAGACTGCCCTCCTAACTTCTGGCTTCAGCCTTGATGACCCCAACACCTTTGGCAACAGAATCCACAGGATGTTGAAACTTGGATTGAGCATTGATGAGGATGCAGGTGAAGCCGATGCTGACATGCCCCCACTGGAGGATGCTGATGCAGAGGCCGAGGGCAGCAAGATGGAGGAAGT[T/C]GACTAAGCCTGACATRTTTTAATGTTTGAACTTTATCTTTATGTAGTAGTCTCATTTTAATTTTAAGGTACCCTTAGCTGTGGTTATCTGAATG…
TcSNP953	4	2868654	ACAAGTTGCAATGAGTACTTGTTAAACTGGCTTGCATCTGGACAAAGCCAGCTCAAAAACTTTCAATCCAACTAGGTAGGATCTGTTTTGGCATCTGCCAAAAATCATTATCTTCGTTCAAACTCTTCTTCTTAGTTTATTAAGTAGCGTATCTCTTCTTTCTCTGCCTCCTGCCTGTCCTTTTTTTTCTGCCCTTGGTTTTCCTTCTTCCGTCGGCTTGTTTTCTGCACATTCTTGGCAAAGGAAGGGTCTCTAAATGGCACTTGAGGTTGCCAGAGATAAAGCTTCATTCATGCTCCAAGCCAA[A/T]TCTTTGGGCATTCCAGGGTCAAACACCTCAAAAACAAGTTTCTTTATGGCTCAAATCATGCTCAGGGTTTTTGCTGCTGCTTTCACAG…
TcSNP994	6	23620886	AACAAACCGAAATATATTCTAGGGAAACTTTGCATTTGCAACCCCTATTTGACTTTCGAT[T/C]TGCTCAGATCTGCTTTTGAATCCTCAACTTCTGAATAGTCAAYATGGGAGGAGGGTTCAG
TcSNP998	5	1748991	TTTTTTTTTTTTATTGATTCATATTTATGTAATCATGAAGAGAACAAGACATCTACATCATCTGAACAAGAACAAGGGAATGGGGACAATATGATCCCACTAGACATGATGGCTTTTCCTCCTC[A/G]TAGTAGTGAGAAAGGAATAACATAGAATCTAAGCTGTCACAGATGTCTCCACTGCAACCTGGCCAGGGTAACTGAC
TcSNP999	8	1139569	CTATTGAGAAAATCGAGGGAGAACAGAGAAGTCTAATTTACGTCTGTCTTTGCAGAATCCCAATCATTTATTGGAGTAAATTATGGGCAAGTGGC[T/C]GACAACCTACCGTCACCGGCAGCCACTGCAAAGCTTCTCCAGTCCACTTCAATCCAAAAGGTCCGGTTATACGGGTCTGACCCAGCAATCATCAAGGCGTTAGCC
